# Supplementary material for: Novel small non-coding RNAs of Epstein-Barr virus upregulated upon lytic reactivation aid in viral genomic replication and virion production
Source: mBio. 2025 Apr 8;16(5):e04060-24. doi: 10.1128/mbio.04060-24 (PMC12077129; doi:10.1128/mbio.04060-24)
Supplement: Table S3 — Cellular and viral DNA and RNA targets of p7 and p8. [file mbio.04060-24-s0004.xlsx]

## Sheet: p7 RNA targets
Row.names	p7_1.accepted_hits.bam	p7_2.accepted_hits.bam	antisense_p7.accepted_hits.bam	NoProbe.accepted_hits.bam	antisense_p8.accepted_hits.bam	p8.accepted_hits.bam	p7.pvalue	adj.p7.pvalue	p7.logFC	p8.logFC	V1	V2	V3	V4	V5	IGV_coordiant
chr1_gene_10966	0.375509	481.62	0	0	0	0	0.249752	0.543126	7.91885	0	intergenic	CASZ1(dist=108268),C1orf127(dist=40530)	chr1	10965001	10966000	chr1:10965001-10966000
chr1_gene_10948	0	481.62	0	0	0	0	0.25	0.543126	7.91773	0	intergenic	CASZ1(dist=90268),C1orf127(dist=58530)	chr1	10947001	10948000	chr1:10947001-10948000
chr3_gene_50364	210.285	158.242	0	0	0	19.3981	0.0446559	0.543126	7.53344	4.35036	exonic	TUSC2	chr3	50363001	50364000	chr3:50363001-50364000
chr4_gene_186065	236.195	127.673	0	0	0.562476	7.59055	0.0922614	0.543126	7.51518	2.74521	exonic	SLC25A4	chr4	186064001	186065000	chr4:186064001-186065000
chr2_gene_232578	162.22	50.6495	0	0	0.562476	10.1207	0.153668	0.543126	6.74732	3.11764	exonic	PTMA	chr2	232577001	232578000	chr2:232577001-232578000
chr19_gene_49496	154.71	26.6734	0	0	0	9.27734	0.195655	0.543126	6.51872	3.3614	intronic	GYS1	chr19	49495001	49496000	chr19:49495001-49496000
chr4_gene_186067	127.673	34.4656	0	0	0.562476	21.0849	0.166072	0.543126	6.35877	4.10745	exonic	SLC25A4	chr4	186066001	186067000	chr4:186066001-186067000
chr22_gene_42060	90.1222	71.6286	0	0	0	5.90376	0.0362362	0.543126	6.35536	2.78738	exonic	XRCC6	chr22	42059001	42060000	chr22:42059001-42060000
chr7_gene_94293	78.4814	75.8244	0	0	0.562476	7.59055	0.00548043	0.543126	6.28823	2.74521	exonic	PEG10	chr7	94292001	94293000	chr7:94292001-94293000
chr2_gene_74599	40.1795	110.59	0	0	0	0.843395	0.139072	0.543126	6.25521	0.882365	exonic	DCTN1	chr2	74598001	74599000	chr2:74598001-74599000
chr15_gene_31220	99.1344	35.6644	0	0	0	1.68679	0.140074	0.543126	6.09591	1.42588	intronic	FAN1	chr15	31219001	31220000	chr15:31219001-31220000
chr4_gene_186066	89.3711	35.065	0	0	0	8.43395	0.130985	0.543126	5.98227	3.23786	exonic	SLC25A4	chr4	186065001	186066000	chr4:186065001-186066000
chr7_gene_26241	9.76323	150.75	0.724469	0.457299	20.8116	6.74716	0.23058	0.543126	5.67458	-0.586664	exonic	HNRNPA2B1	chr7	26240001	26241000	chr7:26240001-26241000
chr16_gene_66960	39.0529	54.8453	0	0	0	1.68679	0.0530389	0.543126	5.58343	1.42588	exonic	RRAD	chr16	66959001	66960000	chr16:66959001-66960000
chr19_gene_39139	52.1958	39.2609	0	0	0	0	0.0447226	0.543126	5.54622	0	exonic	ACTN4	chr19	39138001	39139000	chr19:39138001-39139000
chr14_gene_23795	0	90.2101	0	0	0	9.27734	0.25	0.543126	5.52685	3.3614	exonic	BCL2L2-PABPN1,PABPN1	chr14	23794001	23795000	chr14:23794001-23795000
chr1_gene_247374	36.0489	52.7474	0	0	0	17.7113	0.0591686	0.543126	5.50456	4.22584	upstream	MIR3916	chr1	247373001	247374000	chr1:247373001-247374000
chr3_gene_196198	55.9508	53.3468	0	0.457299	371.796	5.06037	0.0062292	0.543126	5.50121	-4.94847	UTR3	RNF168(NM_152617:c.*1689_*690delins0)	chr3	196197001	196198000	chr3:196197001-196198000
chr8_gene_620	128.049	23.3767	1.44894	0	0.562476	0	0.193938	0.543126	5.47524	-0.357538	intronic	ERICH1	chr8	619001	620000	chr8:619001-620000
chr16_gene_87438	72.4732	10.4895	0	0	0	8.43395	0.204247	0.543126	5.40876	3.23786	UTR3	MAP1LC3B(NM_022818:c.*298_*1297delins0)	chr16	87437001	87438000	chr16:87437001-87438000
chr20_gene_36531	82.612	0	0	0	0	0	0.25	0.543126	5.40279	0	upstream	VSTM2L	chr20	36530001	36531000	chr20:36530001-36531000
chr20_gene_36532	82.612	0	0	0	0	0	0.25	0.543126	5.40279	0	exonic	VSTM2L	chr20	36531001	36532000	chr20:36531001-36532000
chr16_gene_28836	27.0366	54.8453	0	0	0	9.27734	0.104214	0.543126	5.39029	3.3614	intronic	ATXN2L	chr16	28835001	28836000	chr16:28835001-28836000
chr16_gene_3334	53.6978	24.8752	0	0	0	0	0.111913	0.543126	5.33222	0	exonic	ZNF263	chr16	3333001	3334000	chr16:3333001-3334000
chr7_gene_76200	71.7222	0	0	0	0	0	0.25	0.543126	5.20403	0	ncRNA_intronic	LOC100133091	chr7	76199001	76200000	chr7:76199001-76200000
chr11_gene_32915	0	69.8304	0	0	0	0	0.25	0.543126	5.16652	0	UTR5	QSER1(NM_001076786:c.-34849_-34693delins0)	chr11	32914001	32915000	chr11:32914001-32915000
chr2_gene_74598	20.2775	46.7534	0	0	0	5.06037	0.119739	0.543126	5.10917	2.59941	exonic	DCTN1	chr2	74597001	74598000	chr2:74597001-74598000
chr21_gene_34144	16.8979	49.151	0	0	0	0	0.144596	0.543126	5.0885	0	exonic	PAXBP1	chr21	34143001	34144000	chr21:34143001-34144000
chr3_gene_37217	44.3101	18.5815	0	0	0	0	0.123607	0.543126	5.01996	0	UTR5	LRRFIP2(NM_001134369:c.25622_25556delins0,NM_006309:c.25622_25556delins0,NM_001282691:c.26232_26113delins0,NM_017724:c.25622_25556delins0)	chr3	37216001	37217000	chr3:37216001-37217000
chr3_gene_50366	39.4284	45.5546	0.724469	0	0.562476	0	0.0217433	0.543126	4.99669	-0.357538	exonic	TUSC2	chr3	50365001	50366000	chr3:50365001-50366000
chr3_gene_77342	60.8325	0	0	0	0	0	0.25	0.543126	4.97344	0	intronic	ROBO2	chr3	77341001	77342000	chr3:77341001-77342000
chr4_gene_148654	50.3182	10.4895	0	0	0	0	0.184581	0.543126	4.97287	0	exonic	ARHGAP10	chr4	148653001	148654000	chr4:148653001-148654000
chr2_gene_9728	40.9305	19.7803	0	0	0	0	0.106706	0.543126	4.97064	0	exonic	YWHAQ	chr2	9727001	9728000	chr2:9727001-9728000
chr9_gene_38070	34.1713	26.074	0	0	0	0	0.0425278	0.543126	4.95989	0	UTR5	SHB(NM_003028:c.568_359delins0)	chr9	38069001	38070000	chr9:38069001-38070000
chr19_gene_4512	9.38773	49.151	0	0	0	0	0.189927	0.543126	4.91979	0	exonic	PLIN4	chr19	4511001	4512000	chr19:4511001-4512000
chr22_gene_41489	39.0529	19.4806	0	0	0	14.3377	0.102716	0.543126	4.91966	3.93901	ncRNA_exonic	MIR1281	chr22	41488001	41489000	chr22:41488001-41489000
chr1_gene_203017	28.5387	29.6704	0	0	0	5.06037	0.00618796	0.543126	4.91191	2.59941	intronic	PPFIA4	chr1	203016001	203017000	chr1:203016001-203017000
chr8_gene_621	58.2039	0	0	0	0	0	0.25	0.543126	4.91178	0	intronic	ERICH1	chr8	620001	621000	chr8:620001-621000
chr16_gene_66959	34.1713	23.6764	0	0	0	5.90376	0.0571275	0.543126	4.90322	2.78738	exonic	RRAD	chr16	66958001	66959000	chr16:66958001-66959000
chr6_gene_4033	178.367	95.6047	0.724469	6.85948	0	4.21697	0.0950434	0.543126	4.84776	0.235991	exonic	PRPF4B	chr6	4032001	4033000	chr6:4032001-4033000
chr12_gene_122993	53.6978	0	0	0	0	0	0.25	0.543126	4.79955	0	exonic	RSRC2	chr12	122992001	122993000	chr12:122992001-122993000
chr3_gene_186502	45.0611	7.49253	0	0	0	0	0.197553	0.543126	4.7696	0	exonic	EIF4A2	chr3	186501001	186502000	chr3:186501001-186502000
chr3_gene_37191	36.4244	15.8842	0	0	0	5.90376	0.119104	0.543126	4.76311	2.78738	exonic	LRRFIP2	chr3	37190001	37191000	chr3:37190001-37191000
chr14_gene_104314	13.5183	38.6615	0	0	0	2.53018	0.14293	0.543126	4.75968	1.81974	exonic	PPP1R13B	chr14	104313001	104314000	chr14:104313001-104314000
chr6_gene_36938	125.045	25.1749	0	3.65839	0	3.37358	0.190265	0.543126	4.74962	0.628423	exonic	MTCH1	chr6	36937001	36938000	chr6:36937001-36938000
chr15_gene_43824	34.1713	15.2848	0	0	0	0	0.116117	0.543126	4.68527	0	ncRNA_intronic	RNU6-28P	chr15	43823001	43824000	chr15:43823001-43824000
chr2_gene_232577	63.8365	54.5456	0	2.74379	0	7.59055	0.0180634	0.543126	4.66544	1.85671	exonic	PTMA	chr2	232576001	232577000	chr2:232576001-232577000
chr3_gene_195974	3.00407	45.2549	0	0	0	0	0.228901	0.543126	4.65131	0	intronic	PCYT1A	chr3	195973001	195974000	chr3:195973001-195974000
chr9_gene_140136	0	48.2519	0	0	41.0607	0	0.25	0.543126	4.65111	-4.4283	exonic	TUBB4B	chr9	140135001	140136000	chr9:140135001-140136000
chr9_gene_2059	48.0652	0	0	0	0	0	0.25	0.543126	4.64573	0	exonic	SMARCA2	chr9	2058001	2059000	chr9:2058001-2059000
chrX_gene_100880	19.151	28.1719	0	0	0	12.6509	0.0599587	0.543126	4.62418	3.77093	exonic	ARMCX3	chrX	100879001	100880000	chrX:100879001-100880000
chr1_gene_208017	43.9346	3.29671	0	0	0	0	0.22616	0.543126	4.6215	0	intergenic	LOC148696(dist=20060),CD34(dist=42883)	chr1	208016001	208017000	chr1:208016001-208017000
chrX_gene_100881	21.0285	26.074	0	0	0	19.3981	0.033967	0.543126	4.61772	4.35036	exonic	ARMCX3	chrX	100880001	100881000	chrX:100880001-100881000
chr17_gene_61920	27.0366	19.1809	0	0	0	0	0.0535922	0.543126	4.59149	0	exonic	SMARCD2	chr17	61919001	61920000	chr17:61919001-61920000
chr12_gene_110333	44.6856	0	0	0	0	0	0.25	0.543126	4.5449	0	upstream	TCHP	chr12	110332001	110333000	chr12:110332001-110333000
chr16_gene_27510	15.7714	28.7713	0	0	0	0	0.0903892	0.543126	4.54048	0	exonic	GTF3C1	chr16	27509001	27510000	chr16:27509001-27510000
chr11_gene_46720	34.5468	9.29074	0	0	0	0	0.166375	0.543126	4.51846	0	intronic	ARHGAP1	chr11	46719001	46720000	chr11:46719001-46720000
chr14_gene_105332	0	43.4567	0	0	0	0	0.25	0.543126	4.50642	0	UTR5	CEP170B(NM_015005:c.-12587_-12387delins0,NM_001112726:c.-3138_-2938delins0)	chr14	105331001	105332000	chr14:105331001-105332000
chr14_gene_105335	0	43.4567	0	0	0	0	0.25	0.543126	4.50642	0	exonic	CEP170B	chr14	105334001	105335000	chr14:105334001-105335000
chr7_gene_97737	0	42.8573	0	0	0	0	0.25	0.543126	4.48727	0	exonic	LMTK2	chr7	97736001	97737000	chr7:97736001-97737000
chr16_gene_86149	42.808	0	0	0	0	0	0.25	0.543126	4.48569	0	intergenic	IRF8(dist=191790),LINC01082(dist=80787)	chr16	86148001	86149000	chr16:86148001-86149000
chr9_gene_139302	37.1754	5.09492	0	0	0	5.90376	0.206645	0.543126	4.46827	2.78738	exonic	SDCCAG3	chr9	139301001	139302000	chr9:139301001-139302000
chr9_gene_79391	32.6693	9.29074	0	0	0	0	0.161805	0.543126	4.45812	0	ncRNA_intronic	PCA3	chr9	79390001	79391000	chr9:79390001-79391000
chr14_gene_58792	20.653	21.2788	0	0	0	0	0.00475009	0.543126	4.45719	0	intronic	ARID4A	chr14	58791001	58792000	chr14:58791001-58792000
chr3_gene_77345	41.6815	0	0	0	0.562476	0	0.25	0.543126	4.44895	-0.357538	intronic	ROBO2	chr3	77344001	77345000	chr3:77344001-77345000
chr9_gene_139300	9.38773	32.068	0	0	0	4.21697	0.15935	0.543126	4.44148	2.38321	exonic	SDCCAG3	chr9	139299001	139300000	chr9:139299001-139300000
chr3_gene_77344	39.804	0	0	0	0	3.37358	0.25	0.543126	4.38557	2.12881	intronic	ROBO2	chr3	77343001	77344000	chr3:77343001-77344000
chr11_gene_18651	39.804	0	0	0	0	0	0.25	0.543126	4.38557	0	intronic	SPTY2D1	chr11	18650001	18651000	chr11:18650001-18651000
chr19_gene_59071	30.4162	9.29074	0	0	0	10.1207	0.155636	0.543126	4.38222	3.47518	ncRNA_exonic	MZF1-AS1	chr19	59070001	59071000	chr19:59070001-59071000
chr12_gene_4413	39.0529	0	0	0	0	5.90376	0.25	0.543126	4.35941	2.78738	UTR3	CCND2(NM_001759:c.*2826_*3825delins0)	chr12	4412001	4413000	chr12:4412001-4413000
chr17_gene_80526	0	38.6615	0	0	0	0	0.25	0.543126	4.34559	0	exonic	FOXK2	chr17	80525001	80526000	chr17:80525001-80526000
chr3_gene_159158	24.0326	14.3857	0	0	0	0	0.0783094	0.543126	4.33693	0	intronic	IQCJ-SCHIP1,SCHIP1	chr3	159157001	159158000	chr3:159157001-159158000
chr11_gene_114382	13.5183	24.8752	0	0	0	0	0.0915462	0.543126	4.33605	0	intergenic	REXO2(dist=60001),NXPE1(dist=10437)	chr11	114381001	114382000	chr11:114381001-114382000
chr14_gene_106398	30.7917	7.49253	0	0	0	0	0.174022	0.543126	4.33214	0	ncRNA_exonic	KIAA0125	chr14	106397001	106398000	chr14:106397001-106398000
chr12_gene_8249	18.7755	19.1809	0	0	0	0	0.00339985	0.543126	4.32035	0	exonic	NECAP1	chr12	8248001	8249000	chr12:8248001-8249000
chr18_gene_49573	37.9264	0	0	0	0	0	0.25	0.543126	4.31927	0	intergenic	LOC100287225(dist=483162),DCC(dist=293542)	chr18	49572001	49573000	chr18:49572001-49573000
chr8_gene_68181	37.5509	0.299701	0	0	0	0	0.24746	0.543126	4.31653	0	intronic	ARFGEF1	chr8	68180001	68181000	chr8:68180001-68181000
chr16_gene_27557	22.155	15.5845	0	0	0	0	0.0548688	0.543126	4.3125	0	exonic	GTF3C1	chr16	27556001	27557000	chr16:27556001-27557000
chr1_gene_1165	26.2856	11.3886	0	0	0	0	0.119859	0.543126	4.31013	0	exonic	SDF4	chr1	1164001	1165000	chr1:1164001-1165000
chr16_gene_28837	0	37.4626	0	0	0	4.21697	0.25	0.543126	4.30242	2.38321	exonic	ATXN2L	chr16	28836001	28837000	chr16:28836001-28837000
chr10_gene_83220	37.1754	0	0	0	0	0	0.25	0.543126	4.29188	0	intergenic	SH2D4B(dist=812685),NRG3(dist=415070)	chr10	83219001	83220000	chr10:83219001-83220000
chr18_gene_9950	36.7999	0	0	0	0	0	0.25	0.543126	4.27798	0	intronic	VAPA	chr18	9949001	9950000	chr18:9949001-9950000
chr8_gene_142263	24.7836	20.6794	0	0.457299	0	0	0.0275823	0.543126	4.27166	-0.297073	intronic	SLC45A4	chr8	142262001	142263000	chr8:142262001-142263000
chr3_gene_186503	13.1428	23.3767	0	0	17.9992	32.049	0.0869694	0.543126	4.26752	1.72466	exonic	EIF4A2	chr3	186502001	186503000	chr3:186502001-186503000
chr16_gene_77247	36.4244	0	0	0	0	0	0.25	0.543126	4.26395	0	exonic	SYCE1L	chr16	77246001	77247000	chr16:77246001-77247000
chr10_gene_104679	20.653	15.5845	0	0	0	1.68679	0.044235	0.543126	4.25691	1.42588	exonic	CNNM2	chr10	104678001	104679000	chr10:104678001-104679000
chr8_gene_142264	32.2938	3.89612	0	0	119.245	0	0.211782	0.543126	4.25512	-5.92178	intronic	SLC45A4	chr8	142263001	142264000	chr8:142263001-142264000
chr2_gene_86669	13.8938	22.1779	0	0	0	0.843395	0.0718555	0.543126	4.25065	0.882365	UTR5	KDM3A(NM_018433:c.-900_-604delins0,NM_001146688:c.-587_-560delins0)	chr2	86668001	86669000	chr2:86668001-86669000
chr12_gene_126388	36.0489	0	0	0	0	0	0.25	0.543126	4.24978	0	intergenic	TMEM132B(dist=240078),LINC00939(dist=55234)	chr12	126387001	126388000	chr12:126387001-126388000
chr7_gene_119485	35.6734	0.299701	0	0	0	0	0.247326	0.543126	4.2469	0	intergenic	ANKRD7(dist=1601217),KCND2(dist=428722)	chr7	119484001	119485000	chr7:119484001-119485000
chr3_gene_43655	35.6734	0	0	0	0	0	0.25	0.543126	4.23547	0	intronic	ANO10	chr3	43654001	43655000	chr3:43654001-43655000
chr11_gene_130014	35.6734	0	0	0	0	7.59055	0.25	0.543126	4.23547	3.10275	exonic	APLP2	chr11	130013001	130014000	chr11:130013001-130014000
chr12_gene_57058	35.6734	0	0	0	0	0	0.25	0.543126	4.23547	0	UTR3	PTGES3(NM_001282602:c.*1138_*263delins0,NM_001282601:c.*1138_*263delins0,NM_001282605:c.*1138_*263delins0,NM_006601:c.*1138_*263delins0,NM_001282604:c.*1138_*263delins0,NM_001282603:c.*1138_*263delins0)	chr12	57057001	57058000	chr12:57057001-57058000
chr15_gene_75654	3.37958	32.068	0	0	0	0	0.216577	0.543126	4.2268	0	exonic	MAN2C1	chr15	75653001	75654000	chr15:75653001-75654000
chrX_gene_153198	0	35.3647	0	0	0	9.27734	0.25	0.543126	4.22361	3.3614	exonic	NAA10	chrX	153197001	153198000	chrX:153197001-153198000
chr4_gene_48405	35.2978	0	0	0	0	0	0.25	0.543126	4.22102	0	intronic	SLAIN2	chr4	48404001	48405000	chr4:48404001-48405000
chr5_gene_75232	35.2978	0	0	0	0	0	0.25	0.543126	4.22102	0	intergenic	POC5(dist=217688),SV2C(dist=147239)	chr5	75231001	75232000	chr5:75231001-75232000
chr12_gene_58113	26.2856	8.99104	0	0	0	6.74716	0.145093	0.543126	4.2202	2.95367	exonic	OS9	chr12	58112001	58113000	chr12:58112001-58113000
chr22_gene_41488	33.0448	2.09791	0	0	0	4.21697	0.229819	0.543126	4.21501	2.38321	upstream	EP300,MIR1281	chr22	41487001	41488000	chr22:41487001-41488000
chr2_gene_118848	34.5468	0	0	0	0	0	0.25	0.543126	4.19167	0	intronic	INSIG2	chr2	118847001	118848000	chr2:118847001-118848000
chr7_gene_18489	34.5468	0	0	0	0	0	0.25	0.543126	4.19167	0	intronic	HDAC9	chr7	18488001	18489000	chr7:18488001-18489000
chr11_gene_24348	34.5468	0	0	0	0	0	0.25	0.543126	4.19167	0	intergenic	MIR8054(dist=906265),LUZP2(dist=170516)	chr11	24347001	24348000	chr11:24347001-24348000
chr7_gene_125586	34.1713	0	0	0	0	0	0.25	0.543126	4.17677	0	intergenic	LOC101928283(dist=565626),GRM8(dist=492652)	chr7	125585001	125586000	chr7:125585001-125586000
chr3_gene_193734	33.7958	0.299701	0	0	0	0	0.247177	0.543126	4.17375	0	intergenic	LOC647323(dist=11553),HES1(dist=119931)	chr3	193733001	193734000	chr3:193733001-193734000
chr8_gene_57131	22.155	11.6883	0	0	0	0	0.0954732	0.543126	4.16363	0	UTR3	CHCHD7(NM_024300:c.*7_*1006delins0,NM_001011671:c.*7_*1006delins0,NM_001011670:c.*138_*1137delins0,NM_001011669:c.*138_*1137delins0,NM_001011668:c.*7_*1006delins0,NM_001011667:c.*138_*1137delins0)	chr8	57130001	57131000	chr8:57130001-57131000
chr4_gene_42028	33.7958	0	0	0	0	0	0.25	0.543126	4.16172	0	intronic	SLC30A9	chr4	42027001	42028000	chr4:42027001-42028000
chr14_gene_69094	33.7958	0	0	0	0	0	0.25	0.543126	4.16172	0	intergenic	RAD51B(dist=30263),ZFP36L1(dist=160372)	chr14	69093001	69094000	chr14:69093001-69094000
chr1_gene_171469	21.7795	11.988	0	0	0	0	0.0898356	0.543126	4.16058	0	intronic	PRRC2C	chr1	171468001	171469000	chr1:171468001-171469000
chr9_gene_90118	20.2775	13.4866	0	0	0	0	0.0631785	0.543126	4.16044	0	intronic	DAPK1	chr9	90117001	90118000	chr9:90117001-90118000
chr3_gene_53276	60.0814	6.29372	0	1.82919	0	1.68679	0.221055	0.543126	4.15836	0.488842	exonic	TKT	chr3	53275001	53276000	chr3:53275001-53276000
chr3_gene_23158	33.4203	0	0	0	0	0	0.25	0.543126	4.1465	0	intergenic	ZNF385D-AS2(dist=1135681),UBE2E2(dist=86784)	chr3	23157001	23158000	chr3:23157001-23158000
chr6_gene_83895	33.4203	0	0	0	0	5.06037	0.25	0.543126	4.1465	2.59941	intronic	PGM3	chr6	83894001	83895000	chr6:83894001-83895000
chr9_gene_126217	22.9061	10.4895	0	0	0	6.74716	0.113307	0.543126	4.1455	2.95367	intronic	DENND1A	chr9	126216001	126217000	chr9:126216001-126217000
chr2_gene_219115	6.00814	27.2728	0	0	0	36.266	0.180979	0.543126	4.14082	5.21979	exonic	ARPC2	chr2	219114001	219115000	chr2:219114001-219115000
chr6_gene_141212	27.7877	5.39462	0	0	0	5.06037	0.188963	0.543126	4.13678	2.59941	intergenic	MIR4465(dist=205981),NMBR(dist=1184745)	chr6	141211001	141212000	chr6:141211001-141212000
chr2_gene_61766	27.0366	38.062	0	1.82919	0	6.74716	0.0511187	0.543126	4.13117	2.01663	UTR5	XPO1(NM_003400:c.4386_3969delins0)	chr2	61765001	61766000	chr2:61765001-61766000
chr4_gene_170183	33.0448	0	0	0	0	0	0.25	0.543126	4.13113	0	intronic	SH3RF1	chr4	170182001	170183000	chr4:170182001-170183000
chr17_gene_63187	33.0448	0	0	0	0	0	0.25	0.543126	4.13113	0	exonic	RGS9	chr17	63186001	63187000	chr17:63186001-63187000
chr4_gene_140063	25.5346	7.49253	0	0	0	0	0.15915	0.543126	4.1304	0	upstream	ELF2	chr4	140062001	140063000	chr4:140062001-140063000
chr11_gene_15194	24.0326	8.99104	0	0	0	0	0.136046	0.543126	4.13026	0	intronic	INSC	chr11	15193001	15194000	chr11:15193001-15194000
chr9_gene_127640	45.4366	0	0.724469	0	0	9.27734	0.252545	0.548595	4.12195	3.3614	exonic	ARPC5L	chr9	127639001	127640000	chr9:127639001-127640000
chr4_gene_63068	19.902	12.8872	0	0	0	0	0.0670871	0.543126	4.12056	0	intergenic	ADGRL3-AS1(dist=39518),NONE(dist=NONE)	chr4	63067001	63068000	chr4:63067001-63068000
chr10_gene_133472	32.6693	0	0	0	0	0.843395	0.25	0.543126	4.11559	0.882365	intergenic	TCERG1L(dist=361017),LINC01164(dist=132734)	chr10	133471001	133472000	chr10:133471001-133472000
chr14_gene_105189	32.6693	0	0	0	0	0	0.25	0.543126	4.11559	0	upstream;downstream	ADSSL1;INF2	chr14	105188001	105189000	chr14:105188001-105189000
chr22_gene_32044	32.6693	0	0	0	0	0	0.25	0.543126	4.11559	0	intergenic	PISD(dist=16191),PRR14L(dist=33334)	chr22	32043001	32044000	chr22:32043001-32044000
chr2_gene_213403	32.6693	0	0	0	0.562476	0	0.25	0.543126	4.11559	-0.357538	intronic	ERBB4	chr2	213402001	213403000	chr2:213402001-213403000
chr8_gene_114964	0	32.6674	0	0	0	0	0.25	0.543126	4.11551	0	intergenic	CSMD3(dist=513759),TRPS1(dist=1456724)	chr8	114963001	114964000	chr8:114963001-114964000
chr8_gene_87724	18.7755	13.7863	0	0	0	0	0.048396	0.543126	4.1111	0	intronic	CNGB3	chr8	87723001	87724000	chr8:87723001-87724000
chr3_gene_130428	23.6571	8.69133	0	0	0	0	0.137929	0.543126	4.10217	0	exonic	PIK3R4	chr3	130427001	130428000	chr3:130427001-130428000
chr4_gene_100642	32.2938	0	0	0	0	0	0.25	0.543126	4.09987	0	intergenic	MTTP(dist=95847),DAPP1(dist=95981)	chr4	100641001	100642000	chr4:100641001-100642000
chr7_gene_133638	32.2938	0	0	0	0	0	0.25	0.543126	4.09987	0	intronic	EXOC4	chr7	133637001	133638000	chr7:133637001-133638000
chr13_gene_100066	32.2938	0	0	0	0	0	0.25	0.543126	4.09987	0	upstream	MIR548AN	chr13	100065001	100066000	chr13:100065001-100066000
chr3_gene_77341	31.9183	0	0	0	0	0.843395	0.25	0.543126	4.08399	0.882365	intronic	ROBO2	chr3	77340001	77341000	chr3:77340001-77341000
chr5_gene_132679	31.9183	0	0	0	0	0	0.25	0.543126	4.08399	0	intronic	FSTL4	chr5	132678001	132679000	chr5:132678001-132679000
chr12_gene_11889	31.9183	0	0	0	0	0	0.25	0.543126	4.08399	0	intronic	ETV6	chr12	11888001	11889000	chr12:11888001-11889000
chr6_gene_96848	19.902	11.6883	0	0	0	0	0.0809693	0.543126	4.06997	0	intergenic	FUT9(dist=183513),UFL1(dist=121702)	chr6	96847001	96848000	chr6:96847001-96848000
chr4_gene_56025	31.5428	0	0	0	0	0	0.25	0.543126	4.06793	0	intergenic	KDR(dist=32239),SRD5A3(dist=187388)	chr4	56024001	56025000	chr4:56024001-56025000
chr8_gene_54767	31.5428	0	0	0	0	0	0.25	0.543126	4.06793	0	intronic	RGS20	chr8	54766001	54767000	chr8:54766001-54767000
chr10_gene_21423	31.5428	0	0	0	0	0	0.25	0.543126	4.06793	0	intronic	C10orf113,NEBL	chr10	21422001	21423000	chr10:21422001-21423000
chr15_gene_61459	31.5428	0	0	0	0	0	0.25	0.543126	4.06793	0	intronic	RORA	chr15	61458001	61459000	chr15:61458001-61459000
chr15_gene_86034	31.5428	0	0	0	0	2.53018	0.25	0.543126	4.06793	1.81974	intronic	AKAP13	chr15	86033001	86034000	chr15:86033001-86034000
chr1_gene_228683	25.5346	5.99402	0	0	0	15.1811	0.176608	0.543126	4.06732	4.01624	UTR3	RNF187(NM_001010858:c.*415_*1414delins0)	chr1	228682001	228683000	chr1:228682001-228683000
chr6_gene_170617	18.0244	13.4866	0	0	0	0	0.0455266	0.543126	4.06656	0	intronic	FAM120B	chr6	170616001	170617000	chr6:170616001-170617000
chr22_gene_36691	10.5143	20.9791	0	0	0	0.843395	0.102117	0.543126	4.0658	0.882365	exonic	MYH9	chr22	36690001	36691000	chr22:36690001-36691000
chr9_gene_131153	0	31.4686	0	0	0	0.843395	0.25	0.543126	4.06474	0.882365	exonic	URM1	chr9	131152001	131153000	chr9:131152001-131153000
chr9_gene_1801	43.559	0	0.724469	0	0	0	0.252655	0.548824	4.06369	0	intergenic	DMRT2(dist=742447),SMARCA2(dist=214219)	chr9	1800001	1801000	chr9:1800001-1801000
chr1_gene_175014	39.0529	4.49552	0.724469	0	0	0.843395	0.21609	0.543126	4.06335	0.882365	intergenic	MRPS14(dist=20410),TNN(dist=22994)	chr1	175013001	175014000	chr1:175013001-175014000
chr3_gene_148321	31.1672	0	0	0	0	0	0.25	0.543126	4.05169	0	intergenic	LOC440982(dist=1092304),AGTR1(dist=94658)	chr3	148320001	148321000	chr3:148320001-148321000
chr5_gene_78811	31.1672	0	0	0	0	0	0.25	0.543126	4.05169	0	upstream	HOMER1	chr5	78810001	78811000	chr5:78810001-78811000
chr6_gene_64627	31.1672	0	0	0	0	0	0.25	0.543126	4.05169	0	intronic	EYS	chr6	64626001	64627000	chr6:64626001-64627000
chr10_gene_48437	31.1672	0	0	0	0	0	0.25	0.543126	4.05169	0	intronic	GDF10	chr10	48436001	48437000	chr10:48436001-48437000
chr20_gene_3612	31.1672	0	0	0	0	0	0.25	0.543126	4.05169	0	intronic	ATRN	chr20	3611001	3612000	chr20:3611001-3612000
chr5_gene_74022	17.2734	13.7863	0	0	0	0	0.0355886	0.543126	4.047	0	exonic	GFM2	chr5	74021001	74022000	chr5:74021001-74022000
chr14_gene_48664	0.375509	30.5695	0	0	0	0	0.24609	0.543126	4.04199	0	intergenic	LINC00648(dist=398784),RPS29(dist=1379390)	chr14	48663001	48664000	chr14:48663001-48664000
chr1_gene_147021	22.5305	8.39163	0	0	0	0	0.13651	0.543126	4.04099	0	intronic	BCL9	chr1	147020001	147021000	chr1:147020001-147021000
chr5_gene_179050	23.2816	19.4806	0.724469	0	0	4.21697	0.0249519	0.543126	4.03823	2.38321	intronic	HNRNPH1	chr5	179049001	179050000	chr5:179049001-179050000
chr3_gene_12344	22.155	8.69133	0	0	0	7.59055	0.131001	0.543126	4.03766	3.10275	intronic	PPARG	chr3	12343001	12344000	chr3:12343001-12344000
chr19_gene_45689	16.1469	14.6854	0	0	0	0.843395	0.0150774	0.543126	4.03704	0.882365	upstream;downstream	TRAPPC6A;BLOC1S3	chr19	45688001	45689000	chr19:45688001-45689000
chr4_gene_18070	30.7917	0	0	0	0	0	0.25	0.543126	4.03526	0	intergenic	LCORL(dist=45518),NONE(dist=NONE)	chr4	18069001	18070000	chr4:18069001-18070000
chr5_gene_28398	30.7917	0	0	0	0	0	0.25	0.543126	4.03526	0	intergenic	LINC01021(dist=900493),LSP1P3(dist=528977)	chr5	28397001	28398000	chr5:28397001-28398000
chr13_gene_51029	30.7917	0	0	0	0	0	0.25	0.543126	4.03526	0	ncRNA_intronic	DLEU1	chr13	51028001	51029000	chr13:51028001-51029000
chr16_gene_12631	20.2775	10.4895	0	0	0	0	0.0980416	0.543126	4.03417	0	intronic	SNX29	chr16	12630001	12631000	chr16:12630001-12631000
chr1_gene_22745	30.4162	0.299701	0	0	0	0	0.246864	0.543126	4.03192	0	intergenic	MIR4418(dist=151208),ZBTB40(dist=33344)	chr1	22744001	22745000	chr1:22744001-22745000
chr18_gene_207	21.0285	9.59044	0	0	0	0	0.113799	0.543126	4.02764	0	intronic	USP14	chr18	206001	207000	chr18:206001-207000
chr2_gene_65358	0	30.5695	0	0	50.0603	11.8075	0.25	0.543126	4.02545	-1.02319	exonic	RAB1A	chr2	65357001	65358000	chr2:65357001-65358000
chr2_gene_1258	20.653	9.89014	0	0	0	0	0.107842	0.543126	4.02428	0	intronic	SNTG2	chr2	1257001	1258000	chr2:1257001-1258000
chr17_gene_4851	20.2775	10.1898	0	0	0	1.68679	0.101775	0.543126	4.02092	1.42588	exonic	PFN1	chr17	4850001	4851000	chr17:4850001-4851000
chr18_gene_12993	12.7673	17.6824	0	0	0	0	0.0509409	0.543126	4.02013	0	intronic	CEP192	chr18	12992001	12993000	chr18:12992001-12993000
chr1_gene_58896	30.4162	0	0	0	0	0	0.25	0.543126	4.01864	0	intergenic	DAB1(dist=178790),OMA1(dist=50391)	chr1	58895001	58896000	chr1:58895001-58896000
chr5_gene_133244	30.4162	0	0	0	0	1.68679	0.25	0.543126	4.01864	1.42588	intergenic	FSTL4(dist=294778),C5orf15(dist=47198)	chr5	133243001	133244000	chr5:133243001-133244000
chr13_gene_53052	30.4162	0	0	0	0	0	0.25	0.543126	4.01864	0	downstream	CKAP2	chr13	53051001	53052000	chr13:53051001-53052000
chr4_gene_177268	30.0407	0.299701	0	0	0	0	0.246824	0.543126	4.01527	0	intergenic	SPCS3(dist=13605),VEGFC(dist=336685)	chr4	177267001	177268000	chr4:177267001-177268000
chr14_gene_55104	20.2775	9.89014	0	0	0	0	0.105554	0.543126	4.00754	0	intronic	SAMD4A	chr14	55103001	55104000	chr14:55103001-55104000
chr7_gene_137929	25.9101	4.19582	0	0	0	0	0.198897	0.543126	4.00477	0	intergenic	MIR4468(dist=119434),TRIM24(dist=216079)	chr7	137928001	137929000	chr7:137928001-137929000
chr7_gene_18217	16.8979	13.1869	0	0	0	0	0.0390672	0.543126	4.00382	0	intronic	HDAC9	chr7	18216001	18217000	chr7:18216001-18217000
chr3_gene_179290	7.88569	22.1779	0	0	0	0	0.141258	0.543126	4.00286	0	intronic	ACTL6A	chr3	179289001	179290000	chr3:179289001-179290000
chr6_gene_85044	30.0407	0	0	0	0	0	0.25	0.543126	4.00183	0	intergenic	CEP162(dist=105648),LOC102724201(dist=355176)	chr6	85043001	85044000	chr6:85043001-85044000
chr7_gene_12326	30.0407	0	0	0	0	0	0.25	0.543126	4.00183	0	intergenic	TMEM106B(dist=48111),VWDE(dist=44509)	chr7	12325001	12326000	chr7:12325001-12326000
chr12_gene_28512	30.0407	0	0	0	0	0	0.25	0.543126	4.00183	0	intronic	CCDC91	chr12	28511001	28512000	chr12:28511001-28512000
chr17_gene_49054	30.0407	0	0	0	0	10.1207	0.25	0.543126	4.00183	3.47518	exonic	SPAG9	chr17	49053001	49054000	chr17:49053001-49054000

## Sheet: p8 RNA targets
Row.names	p7_1.accepted_hits.bam	p7_2.accepted_hits.bam	antisense_p7.accepted_hits.bam	NoProbe.accepted_hits.bam	antisense_p8.accepted_hits.bam	p8.accepted_hits.bam	p7.pvalue	adj.p7.pvalue	p7.logFC	p8.logFC	V1	V2	V3	V4	V5	IGV_coordiant
chr8_gene_26269	0	0	0	0	0	248.801	NA	NA	0	7.96464	UTR3	BNIP3L(NM_004331:c.*73_*1072delins0)	chr8	26268001	26269000	chr8:26268001-26269000
chr20_gene_17641	0	0	0	0	0	178.8	NA	NA	0	7.49025	exonic	RRBP1	chr20	17640001	17641000	chr20:17640001-17641000
chr19_gene_52647	0	0	0	0	0	156.871	NA	NA	0	7.30261	upstream	ZNF616	chr19	52646001	52647000	chr19:52646001-52647000
chr3_gene_101405	0	0	0	0	0	150.968	NA	NA	0	7.24762	exonic	RPL24	chr3	101404001	101405000	chr3:101404001-101405000
chr3_gene_101402	0	0	0	0	0	145.064	NA	NA	0	7.19046	exonic	RPL24	chr3	101401001	101402000	chr3:101401001-101402000
chr12_gene_7070	0	0	0	0	0	131.57	NA	NA	0	7.05061	exonic	PTPN6	chr12	7069001	7070000	chr12:7069001-7070000
chr5_gene_115388	0	0	0	0	0	130.726	NA	NA	0	7.0414	exonic	ARL14EPL	chr5	115387001	115388000	chr5:115387001-115388000
chr17_gene_46422	0	0.299701	0	0	0	129.883	0.25	0.543126	0.201446	7.03213	intronic	SKAP1	chr17	46421001	46422000	chr17:46421001-46422000
chr1_gene_45981	0	0	0	0	0	127.353	NA	NA	0	7.00397	exonic	PRDX1	chr1	45980001	45981000	chr1:45980001-45981000
chr15_gene_66065	0	0.299701	0	0	0	127.353	0.25	0.543126	0.201446	7.00397	intronic	DENND4A	chr15	66064001	66065000	chr15:66064001-66065000
chr6_gene_27836	0	6.59343	0	0	0	123.979	0.25	0.543126	2.10323	6.96554	exonic	HIST1H1B	chr6	27835001	27836000	chr6:27835001-27836000
chr10_gene_61593	0	0	0	0	0	111.328	NA	NA	0	6.81158	exonic	CCDC6	chr10	61592001	61593000	chr10:61592001-61593000
chr8_gene_84606	0	0	0	0	0	108.798	NA	NA	0	6.77871	intergenic	LINC01419(dist=283869),RALYL(dist=489453)	chr8	84605001	84606000	chr8:84605001-84606000
chr15_gene_66064	0	0	0	0	0	108.798	NA	NA	0	6.77871	intronic	DENND4A	chr15	66063001	66064000	chr15:66063001-66064000
chr20_gene_44513	0	0	0	0	0	106.268	NA	NA	0	6.74507	exonic	ZSWIM1	chr20	44512001	44513000	chr20:44512001-44513000
chr10_gene_75554	0	8.39163	0	0	0	101.207	0.25	0.543126	2.37735	6.67536	exonic	ZSWIM8	chr10	75553001	75554000	chr10:75553001-75554000
chr9_gene_88917	0	0	0	0	0	98.6772	NA	NA	0	6.63919	exonic	ZCCHC6	chr9	88916001	88917000	chr9:88916001-88917000
chr4_gene_88815	0	0	0	0	0	96.9904	NA	NA	0	6.61457	intergenic	MEPE(dist=46033),SPP1(dist=81802)	chr4	88814001	88815000	chr4:88814001-88815000
chr19_gene_5150	0	0	0	0	0	95.3036	NA	NA	0	6.58952	intronic	KDM4B	chr19	5149001	5150000	chr19:5149001-5150000
chr1_gene_153933	0	0	0	0	0	90.2432	NA	NA	0	6.51165	exonic	SLC39A1	chr1	153932001	153933000	chr1:153932001-153933000
chr17_gene_62482	0	0	0	0	0	87.713	NA	NA	0	6.47107	exonic	POLG2	chr17	62481001	62482000	chr17:62481001-62482000
chr20_gene_47901	0	0	0	0	0	86.8697	NA	NA	0	6.45729	ncRNA_intronic	ZFAS1	chr20	47900001	47901000	chr20:47900001-47901000
chr19_gene_13052	0	3.89612	0	0	0	84.3395	0.25	0.543126	1.55976	6.41514	exonic	CALR	chr19	13051001	13052000	chr19:13051001-13052000
chr6_gene_18224	0	0	0	0	0	83.4961	NA	NA	0	6.40081	UTR3	KDM1B(NM_153042:c.*778_*1777delins0)	chr6	18223001	18224000	chr6:18223001-18224000
chr1_gene_171497	0	0	0	0	0	81.8093	NA	NA	0	6.37172	exonic	PRRC2C	chr1	171496001	171497000	chr1:171496001-171497000
chr3_gene_4726	0	0	0	0	0	81.8093	NA	NA	0	6.37172	exonic	ITPR1	chr3	4725001	4726000	chr3:4725001-4726000
chr3_gene_171031	0	5.09492	0	0	0	81.8093	0.25	0.543126	1.82679	6.37172	intronic	TNIK	chr3	171030001	171031000	chr3:171030001-171031000
chr1_gene_246419	0	0.299701	0	0	0	80.1225	0.25	0.543126	0.201446	6.34203	intronic	SMYD3	chr1	246418001	246419000	chr1:246418001-246419000
chr6_gene_27835	0	1.79821	0	0	0	77.5923	0.25	0.543126	0.925319	6.29632	exonic	HIST1H1B	chr6	27834001	27835000	chr6:27834001-27835000
chr5_gene_131940	0	0	0	0	0	75.9055	NA	NA	0	6.26502	exonic	RAD50	chr5	131939001	131940000	chr5:131939001-131940000
chr1_gene_116928	0	0.299701	0	0	0	75.0621	0.25	0.543126	0.201446	6.24911	exonic	ATP1A1	chr1	116927001	116928000	chr1:116927001-116928000
chr7_gene_151061	0	0	0	0	0	75.0621	NA	NA	0	6.24911	intronic	NUB1	chr7	151060001	151061000	chr7:151060001-151061000
chr10_gene_85903	0	0.299701	0	0	0	74.2187	0.25	0.543126	0.201446	6.23302	exonic	GHITM	chr10	85902001	85903000	chr10:85902001-85903000
chr19_gene_4502	0	0.899104	0	0	0	73.3753	0.25	0.543126	0.535607	6.21675	exonic	HDGFRP2	chr19	4501001	4502000	chr19:4501001-4502000
chr7_gene_111971	0	0.299701	0	0	0	72.5319	0.25	0.543126	0.201446	6.2003	exonic	ZNF277	chr7	111970001	111971000	chr7:111970001-111971000
chr4_gene_153333	0.375509	0	0	0	0	70.8452	0.25	0.543126	0.248237	6.16682	exonic	FBXW7	chr4	153332001	153333000	chr4:153332001-153333000
chr14_gene_24710	0	0	0	0	0	70.8452	NA	NA	0	6.16682	exonic	TINF2	chr14	24709001	24710000	chr14:24709001-24710000
chr20_gene_17640	0	0	0	0	0	70.8452	NA	NA	0	6.16682	exonic	RRBP1	chr20	17639001	17640000	chr20:17639001-17640000
chr1_gene_246410	0	0.299701	0	0	0	70.0018	0.25	0.543126	0.201446	6.14978	intronic	SMYD3	chr1	246409001	246410000	chr1:246409001-246410000
chr3_gene_14528	15.7714	0.299701	0	0	0	69.1584	0.243952	0.543126	3.17561	6.13254	UTR3	SLC6A6(NM_001134367:c.*486_*1485delins0,NM_003043:c.*486_*1485delins0)	chr3	14527001	14528000	chr3:14527001-14528000
chr19_gene_4499	0	0	0	0	0	69.1584	NA	NA	0	6.13254	exonic	HDGFRP2	chr19	4498001	4499000	chr19:4498001-4499000
chr1_gene_113244	0	0	0	0	0	67.4716	NA	NA	0	6.09743	exonic	MOV10	chr1	113243001	113244000	chr1:113243001-113244000
chr4_gene_83816	0	0.299701	0	0	0	67.4716	0.25	0.543126	0.201446	6.09743	ncRNA_exonic	THAP9-AS1	chr4	83815001	83816000	chr4:83815001-83816000
chrX_gene_13795	0	0	0	0	0	67.4716	NA	NA	0	6.09743	exonic	GPM6B	chrX	13794001	13795000	chrX:13794001-13795000
chr9_gene_134498	0	0.299701	0	0	0	65.7848	0.25	0.543126	0.201446	6.06145	exonic	RAPGEF1	chr9	134497001	134498000	chr9:134497001-134498000
chr16_gene_89367	0	0	0	0	0	65.7848	NA	NA	0	6.06145	intronic	ANKRD11	chr16	89366001	89367000	chr16:89366001-89367000
chr3_gene_23408	0	0	0	0	0	64.9414	NA	NA	0	6.04311	ncRNA_intronic	MIR548AC	chr3	23407001	23408000	chr3:23407001-23408000
chrX_gene_19703	0	0	0	0	0	64.9414	NA	NA	0	6.04311	exonic	SH3KBP1	chrX	19702001	19703000	chrX:19702001-19703000
chr21_gene_26940	0	0.299701	0	0	0	63.2546	0.25	0.543126	0.201446	6.00573	ncRNA_intronic	MIR155HG	chr21	26939001	26940000	chr21:26939001-26940000
chr7_gene_155538	0	0	0	0	0	62.4112	NA	NA	0	5.98667	exonic	RBM33	chr7	155537001	155538000	chr7:155537001-155538000
chr1_gene_113245	0	0	0	0	0	61.5678	NA	NA	0	5.96735	exonic	RHOC	chr1	113244001	113245000	chr1:113244001-113245000
chr6_gene_159189	0	0	0	0	0	60.7244	NA	NA	0	5.94777	exonic	EZR	chr6	159188001	159189000	chr6:159188001-159189000
chr14_gene_58030	0	0	0	0	0	60.7244	NA	NA	0	5.94777	downstream	SLC35F4	chr14	58029001	58030000	chr14:58029001-58030000
chr20_gene_39801	0	0	0	0	0	60.7244	NA	NA	0	5.94777	exonic	PLCG1	chr20	39800001	39801000	chr20:39800001-39801000
chr1_gene_171455	15.0204	0.299701	0	0	0	59.881	0.24365	0.543126	3.11437	5.92792	UTR5	PRRC2C(NM_015172:c.-26562_-26354delins0)	chr1	171454001	171455000	chr1:171454001-171455000
chr5_gene_40833	16.5224	0	0	0	0	59.881	0.25	0.543126	3.2112	5.92792	exonic	RPL37	chr5	40832001	40833000	chr5:40832001-40833000
chr10_gene_85900	0	0	0	0	0	59.881	NA	NA	0	5.92792	UTR5	GHITM(NM_014394:c.-2072_-1908delins0)	chr10	85899001	85900000	chr10:85899001-85900000
chr17_gene_1580	10.5143	3.59641	0	0	0	59.881	0.145093	0.543126	3.00994	5.92792	exonic	PRPF8	chr17	1579001	1580000	chr17:1579001-1580000
chr1_gene_19434	0	0	0	0	0	59.0376	NA	NA	0	5.9078	exonic	UBR4	chr1	19433001	19434000	chr1:19433001-19434000
chr19_gene_4500	0	0	0	0	0	58.1942	NA	NA	0	5.88738	exonic	HDGFRP2	chr19	4499001	4500000	chr19:4499001-4500000
chr7_gene_155535	0	0	0	0	0	57.3508	NA	NA	0	5.86668	exonic	RBM33	chr7	155534001	155535000	chr7:155534001-155535000
chr12_gene_54107	0	0	0	0	0	57.3508	NA	NA	0	5.86668	exonic	CALCOCO1	chr12	54106001	54107000	chr12:54106001-54107000
chr22_gene_36709	0	0	0	0	0	57.3508	NA	NA	0	5.86668	exonic	MYH9	chr22	36708001	36709000	chr22:36708001-36709000
chr3_gene_101400	0	0	0	0	0	55.6641	NA	NA	0	5.82436	exonic	RPL24	chr3	101399001	101400000	chr3:101399001-101400000
chr3_gene_101401	0	0	0	0	0	55.6641	NA	NA	0	5.82436	exonic	RPL24	chr3	101400001	101401000	chr3:101400001-101401000
chr7_gene_111968	0	0	0	0	0	55.6641	NA	NA	0	5.82436	exonic	ZNF277	chr7	111967001	111968000	chr7:111967001-111968000
chr1_gene_115293	0	0	0	0	0	54.8207	NA	NA	0	5.80273	UTR5	CSDE1(NM_001130523:c.8543_8157delins0,NM_007158:c.10317_9931delins0,NM_001242891:c.8543_8157delins0,NM_001007553:c.10317_9931delins0)	chr1	115292001	115293000	chr1:115292001-115293000
chr4_gene_22638	0	2.39761	0	0	0	54.8207	0.25	0.543126	1.13672	5.80273	intergenic	ADGRA3(dist=119324),GBA3(dist=56537)	chr4	22637001	22638000	chr4:22637001-22638000
chr16_gene_83954	0	0	0	0	0	54.8207	NA	NA	0	5.80273	downstream	MLYCD	chr16	83953001	83954000	chr16:83953001-83954000
chr19_gene_10800	0	0	0	0	0	54.8207	NA	NA	0	5.80273	exonic	ILF3	chr19	10799001	10800000	chr19:10799001-10800000
chr4_gene_175185	11.6408	0	0	0	0	53.9773	0.25	0.543126	2.76985	5.78076	exonic	FBXO8	chr4	175184001	175185000	chr4:175184001-175185000
chr18_gene_55959	0	0	0	0	0	53.9773	NA	NA	0	5.78076	intronic	NEDD4L	chr18	55958001	55959000	chr18:55958001-55959000
chr7_gene_134851	0	0	0	0	0	53.1339	NA	NA	0	5.75846	UTR3	C7orf49(NM_001243753:c.*1132_*664delins0,NM_001243754:c.*831_*363delins0,NM_001243752:c.*1132_*664delins0,NM_001243751:c.*1132_*664delins0,NM_001243755:c.*831_*363delins0,NM_024033:c.*831_*363delins0,NM_001243749:c.*1132_*664delins0),TMEM140(NM_018295:c.*250_*1216delins0)	chr7	134850001	134851000	chr7:134850001-134851000
chr10_gene_93736	6.38365	0	0	0	0	53.1339	0.25	0.543126	2.06758	5.75846	intronic	BTAF1	chr10	93735001	93736000	chr10:93735001-93736000
chr1_gene_32800	0	0	0	0	0	52.2905	NA	NA	0	5.73581	UTR3	HDAC1(NM_004964:c.*356_*579delins0),MARCKSL1(NM_023009:c.*768_*198delins0)	chr1	32799001	32800000	chr1:32799001-32800000
chr1_gene_116927	9.76323	0	0	0	0	52.2905	0.25	0.543126	2.55621	5.73581	exonic	ATP1A1	chr1	116926001	116927000	chr1:116926001-116927000
chr9_gene_72833	0	0	0	0	0	52.2905	NA	NA	0	5.73581	ncRNA_intronic	SMC5-AS1	chr9	72832001	72833000	chr9:72832001-72833000
chr19_gene_14630	0	4.79522	0	0	0	52.2905	0.25	0.543126	1.76452	5.73581	exonic	DNAJB1	chr19	14629001	14630000	chr19:14629001-14630000
chr1_gene_171503	0	0	0	0	0	51.4471	NA	NA	0	5.71279	exonic	PRRC2C	chr1	171502001	171503000	chr1:171502001-171503000
chr2_gene_191860	0	0	0	0	0	51.4471	NA	NA	0	5.71279	exonic	STAT1	chr2	191859001	191860000	chr2:191859001-191860000
chr2_gene_231739	0	4.79522	0	0	0	51.4471	0.25	0.543126	1.76452	5.71279	exonic	ITM2C	chr2	231738001	231739000	chr2:231738001-231739000
chr14_gene_67852	0	0	0	0	0	51.4471	NA	NA	0	5.71279	UTR3	EIF2S1(NM_004094:c.*844_*1843delins0)	chr14	67851001	67852000	chr14:67851001-67852000
chr1_gene_153937	0	0	0	0	0	50.6037	NA	NA	0	5.6894	UTR5	SLC39A1(NM_001271958:c.926_810delins0,NM_001271961:c.926_810delins0,NM_001271960:c.988_882delins0,NM_014437:c.988_882delins0)	chr1	153936001	153937000	chr1:153936001-153937000
chr1_gene_180854	7.13467	0	0	0	0	50.6037	0.25	0.543126	2.19135	5.6894	exonic	XPR1	chr1	180853001	180854000	chr1:180853001-180854000
chr3_gene_196200	0	0	0	0	0	50.6037	NA	NA	0	5.6894	exonic	RNF168	chr3	196199001	196200000	chr3:196199001-196200000
chr9_gene_139009	0	0	0	0	0	50.6037	NA	NA	0	5.6894	exonic	C9orf69	chr9	139008001	139009000	chr9:139008001-139009000
chr10_gene_61573	0	0	0	0	0	49.7603	NA	NA	0	5.66563	exonic	CCDC6	chr10	61572001	61573000	chr10:61572001-61573000
chr3_gene_167762	4.88162	0.299701	0	0	0	48.9169	0.230482	0.543126	1.84425	5.64146	exonic	GOLIM4	chr3	167761001	167762000	chr3:167761001-167762000
chr10_gene_61667	0	0	0	0	0	48.9169	NA	NA	0	5.64146	exonic	CCDC6	chr10	61666001	61667000	chr10:61666001-61667000
chr15_gene_63420	0	0	0	0	0	48.9169	NA	NA	0	5.64146	exonic	LACTB	chr15	63419001	63420000	chr15:63419001-63420000
chr16_gene_83953	0	0	0	0	0	48.9169	NA	NA	0	5.64146	downstream	MLYCD	chr16	83952001	83953000	chr16:83952001-83953000
chr3_gene_58081	0	5.69432	0	0	0	48.0735	0.25	0.543126	1.94379	5.61687	exonic	FLNB	chr3	58080001	58081000	chr3:58080001-58081000
chr10_gene_49547	0	0	0	0	0	48.0735	NA	NA	0	5.61687	intronic	MAPK8	chr10	49546001	49547000	chr10:49546001-49547000
chr3_gene_184042	0	0	0	0	0	47.2301	NA	NA	0	5.59186	exonic	EIF4G1	chr3	184041001	184042000	chr3:184041001-184042000
chr8_gene_17824	0	0	0	0	0	47.2301	NA	NA	0	5.59186	exonic	PCM1	chr8	17823001	17824000	chr8:17823001-17824000
chr9_gene_116358	0.375509	0	0	0	0	47.2301	0.25	0.543126	0.248237	5.59186	exonic	RGS3	chr9	116357001	116358000	chr9:116357001-116358000
chr10_gene_61575	0	0	0	0	0	47.2301	NA	NA	0	5.59186	exonic	CCDC6	chr10	61574001	61575000	chr10:61574001-61575000
chr12_gene_56554	0	0	0	0	0	47.2301	NA	NA	0	5.59186	exonic	MYL6	chr12	56553001	56554000	chr12:56553001-56554000
chr8_gene_91015	0	0	0	0	0	46.3867	NA	NA	0	5.56641	intronic	DECR1	chr8	91014001	91015000	chr8:91014001-91015000
chr10_gene_43651	0	0	0	0	0	46.3867	NA	NA	0	5.56641	exonic	CSGALNACT2	chr10	43650001	43651000	chr10:43650001-43651000
chr10_gene_103551	0	0	0	0	0	46.3867	NA	NA	0	5.56641	exonic	MGEA5	chr10	103550001	103551000	chr10:103550001-103551000
chr17_gene_56061	0	0	0	0	0	46.3867	NA	NA	0	5.56641	exonic	VEZF1	chr17	56060001	56061000	chr17:56060001-56061000
chr21_gene_47317	0	0	0	0	0	46.3867	NA	NA	0	5.56641	exonic	PCBP3	chr21	47316001	47317000	chr21:47316001-47317000
chr1_gene_171505	0	0	0	0	0	45.5433	NA	NA	0	5.5405	exonic	PRRC2C	chr1	171504001	171505000	chr1:171504001-171505000
chr2_gene_10930	0	3.29671	0	0	0	45.5433	0.25	0.543126	1.4051	5.5405	exonic	PDIA6	chr2	10929001	10930000	chr2:10929001-10930000
chr3_gene_169498	0	0	0	0	0	45.5433	NA	NA	0	5.5405	exonic	MYNN	chr3	169497001	169498000	chr3:169497001-169498000
chr6_gene_18223	0	0	0	0	0	45.5433	NA	NA	0	5.5405	exonic	KDM1B	chr6	18222001	18223000	chr6:18222001-18223000
chr11_gene_85712	0	0	0	0	0	45.5433	NA	NA	0	5.5405	exonic	PICALM	chr11	85711001	85712000	chr11:85711001-85712000
chr22_gene_28304	0.375509	0	0	0	0	45.5433	0.25	0.543126	0.248237	5.5405	intronic	PITPNB	chr22	28303001	28304000	chr22:28303001-28304000
chr1_gene_153635	0	0	0	0	0	44.6999	NA	NA	0	5.51412	exonic	ILF2	chr1	153634001	153635000	chr1:153634001-153635000
chr4_gene_48763	0	0	0	0	0	44.6999	NA	NA	0	5.51412	intronic	FRYL	chr4	48762001	48763000	chr4:48762001-48763000
chr16_gene_57400	0	0	0	0	0	44.6999	NA	NA	0	5.51412	UTR3	CCL22(NM_002990:c.*1501_*2500delins0)	chr16	57399001	57400000	chr16:57399001-57400000
chr17_gene_27050	0	0	0	0	0	44.6999	NA	NA	0	5.51412	exonic	RPL23A	chr17	27049001	27050000	chr17:27049001-27050000
chr3_gene_169889	0	0.299701	0	0	0	43.8565	0.25	0.543126	0.201446	5.48725	intronic	PHC3	chr3	169888001	169889000	chr3:169888001-169889000
chr3_gene_171813	0	0	0	0	0	43.8565	NA	NA	0	5.48725	intronic	FNDC3B	chr3	171812001	171813000	chr3:171812001-171813000
chr6_gene_52939	0	2.09791	0	0	0	43.8565	0.25	0.543126	1.03489	5.48725	exonic	FBXO9	chr6	52938001	52939000	chr6:52938001-52939000
chr7_gene_127620	0	0	0	0	0	43.8565	NA	NA	0	5.48725	intronic	SND1	chr7	127619001	127620000	chr7:127619001-127620000
chr8_gene_35880	0	0	0	0	0	43.8565	NA	NA	0	5.48725	intergenic	UNC5D(dist=226820),KCNU1(dist=761842)	chr8	35879001	35880000	chr8:35879001-35880000
chr11_gene_77334	0	0	0	0	0	43.0131	NA	NA	0	5.45986	exonic	CLNS1A	chr11	77333001	77334000	chr11:77333001-77334000
chr19_gene_14629	0	0	0	0	0	43.0131	NA	NA	0	5.45986	exonic	DNAJB1	chr19	14628001	14629000	chr19:14628001-14629000
chr1_gene_234544	0	0	0	0	0	42.1697	NA	NA	0	5.43195	intronic	TARBP1	chr1	234543001	234544000	chr1:234543001-234544000
chr2_gene_106786	0.375509	0	0	0	0	42.1697	0.25	0.543126	0.248237	5.43195	intronic	UXS1	chr2	106785001	106786000	chr2:106785001-106786000
chr3_gene_69154	22.9061	0	0	0	0	42.1697	0.25	0.543126	3.63842	5.43195	exonic	ARL6IP5	chr3	69153001	69154000	chr3:69153001-69154000
chr7_gene_127335	0	0	0	0	0	42.1697	NA	NA	0	5.43195	exonic	SND1	chr7	127334001	127335000	chr7:127334001-127335000
chr8_gene_99056	0	0	0	0	0	42.1697	NA	NA	0	5.43195	exonic	RPL30	chr8	99055001	99056000	chr8:99055001-99056000
chr19_gene_5100	0	0	0	0	0	42.1697	NA	NA	0	5.43195	intronic	KDM4B	chr19	5099001	5100000	chr19:5099001-5100000
chr21_gene_46271	0	0	0	0	0	42.1697	NA	NA	0	5.43195	UTR3	PTTG1IP(NM_004339:c.*1495_*496delins0,NM_001286822:c.*1281_*282delins0)	chr21	46270001	46271000	chr21:46270001-46271000
chr1_gene_31838	0	0	0	0	0	41.3263	NA	NA	0	5.40348	exonic	ZCCHC17	chr1	31837001	31838000	chr1:31837001-31838000
chr6_gene_64423	0	0	0	0	0	41.3263	NA	NA	0	5.40348	exonic	PHF3	chr6	64422001	64423000	chr6:64422001-64423000
chr7_gene_151053	0	11.6883	0	0	0	41.3263	0.25	0.543126	2.77488	5.40348	exonic	NUB1	chr7	151052001	151053000	chr7:151052001-151053000
chr9_gene_37178	0	0	0	0	0	41.3263	NA	NA	0	5.40348	intronic	ZCCHC7	chr9	37177001	37178000	chr9:37177001-37178000
chr10_gene_90704	0	0.299701	0	0	0	41.3263	0.25	0.543126	0.201446	5.40348	exonic	ACTA2	chr10	90703001	90704000	chr10:90703001-90704000
chr12_gene_30882	0	0	0	0	0	41.3263	NA	NA	0	5.40348	exonic	CAPRIN2	chr12	30881001	30882000	chr12:30881001-30882000
chr15_gene_42822	0	0	0	0	0	41.3263	NA	NA	0	5.40348	exonic	SNAP23	chr15	42821001	42822000	chr15:42821001-42822000
chr17_gene_34138	0	0	0	0	0	41.3263	NA	NA	0	5.40348	intronic	TAF15	chr17	34137001	34138000	chr17:34137001-34138000
chrX_gene_19664	0	0	0	0	0	41.3263	NA	NA	0	5.40348	exonic	SH3KBP1	chrX	19663001	19664000	chrX:19663001-19664000
chr3_gene_154043	0	0	0	0	0	40.4829	NA	NA	0	5.37445	exonic	DHX36	chr3	154042001	154043000	chr3:154042001-154043000
chr7_gene_127479	0	0	0	0	0	40.4829	NA	NA	0	5.37445	intronic	SND1	chr7	127478001	127479000	chr7:127478001-127479000
chr12_gene_124210	0	0	0	0	0	40.4829	NA	NA	0	5.37445	exonic	ATP6V0A2	chr12	124209001	124210000	chr12:124209001-124210000
chr14_gene_24607	0	0	0	0	0	40.4829	NA	NA	0	5.37445	exonic	PSME1	chr14	24606001	24607000	chr14:24606001-24607000
chr22_gene_42271	0	0	0	0	0	40.4829	NA	NA	0	5.37445	exonic	SREBF2	chr22	42270001	42271000	chr22:42270001-42271000
chr1_gene_65901	0	0	0	0	0	39.6396	NA	NA	0	5.34481	UTR3	LEPROT(NM_017526:c.*2399_*3398delins0,NM_001198681:c.*2399_*3398delins0)	chr1	65900001	65901000	chr1:65900001-65901000
chr1_gene_145119	0	0	0	0	0	39.6396	NA	NA	0	5.34481	intronic	NBPF20,NBPF9	chr1	145118001	145119000	chr1:145118001-145119000
chr2_gene_10926	0	0	0	0	0	39.6396	NA	NA	0	5.34481	exonic	PDIA6	chr2	10925001	10926000	chr2:10925001-10926000
chr3_gene_49458	0	0	0	0	0	39.6396	NA	NA	0	5.34481	exonic	AMT	chr3	49457001	49458000	chr3:49457001-49458000
chr5_gene_140039	0	0	0	0	0	39.6396	NA	NA	0	5.34481	exonic	IK	chr5	140038001	140039000	chr5:140038001-140039000
chr9_gene_131236	0	17.083	0	0	0	39.6396	0.25	0.543126	3.25421	5.34481	exonic	ODF2	chr9	131235001	131236000	chr9:131235001-131236000
chr10_gene_27333	0	0	0	0	0	39.6396	NA	NA	0	5.34481	exonic	ANKRD26	chr10	27332001	27333000	chr10:27332001-27333000
chr11_gene_57100	0	0	0	0	0	39.6396	NA	NA	0	5.34481	exonic	SSRP1	chr11	57099001	57100000	chr11:57099001-57100000
chr2_gene_242405	0	0	0	0	0	38.7962	NA	NA	0	5.31456	exonic	FARP2	chr2	242404001	242405000	chr2:242404001-242405000
chr5_gene_115171	0	0	0	0	0	38.7962	NA	NA	0	5.31456	intronic	ATG12	chr5	115170001	115171000	chr5:115170001-115171000
chr5_gene_177020	0	0	0	0	0	38.7962	NA	NA	0	5.31456	exonic	TMED9	chr5	177019001	177020000	chr5:177019001-177020000
chr7_gene_127343	7.13467	0	0	0	0	38.7962	0.25	0.543126	2.19135	5.31456	exonic	SND1	chr7	127342001	127343000	chr7:127342001-127343000
chr15_gene_50774	0	0	0	0	0	38.7962	NA	NA	0	5.31456	exonic	USP8	chr15	50773001	50774000	chr15:50773001-50774000
chr15_gene_96476	0	0	0	0	0	38.7962	NA	NA	0	5.31456	intergenic	LINC00924(dist=423925),NR2F2-AS1(dist=194589)	chr15	96475001	96476000	chr15:96475001-96476000
chr18_gene_9216	0	0	0	0	0	38.7962	NA	NA	0	5.31456	intronic	ANKRD12	chr18	9215001	9216000	chr18:9215001-9216000
chrX_gene_19614	0	0	0	0	0	38.7962	NA	NA	0	5.31456	exonic	SH3KBP1	chrX	19613001	19614000	chrX:19613001-19614000
chrX_gene_121673	0	0	0	0	0	38.7962	NA	NA	0	5.31456	intergenic	MIR3672(dist=1167094),GRIA3(dist=645096)	chrX	121672001	121673000	chrX:121672001-121673000
chr1_gene_43163	0	0	0	0	0	37.9528	NA	NA	0	5.28365	exonic	YBX1	chr1	43162001	43163000	chr1:43162001-43163000
chr1_gene_179821	0	0	0	0	0	37.9528	NA	NA	0	5.28365	exonic	TOR1AIP2	chr1	179820001	179821000	chr1:179820001-179821000
chr2_gene_191836	0	0	0	0	0	37.9528	NA	NA	0	5.28365	exonic	STAT1	chr2	191835001	191836000	chr2:191835001-191836000
chr3_gene_196670	0	0	0	0	0	37.9528	NA	NA	0	5.28365	exonic	NCBP2	chr3	196669001	196670000	chr3:196669001-196670000
chr8_gene_118802	0	0	0	0	0	37.9528	NA	NA	0	5.28365	downstream	EXT1	chr8	118801001	118802000	chr8:118801001-118802000
chr9_gene_19292	0	0	0	0	0	37.9528	NA	NA	0	5.28365	intronic	DENND4C	chr9	19291001	19292000	chr9:19291001-19292000
chr9_gene_95061	0	0	0	0	0	37.9528	NA	NA	0	5.28365	exonic	NOL8	chr9	95060001	95061000	chr9:95060001-95061000
chr12_gene_72039	0	4.49552	0	0	0	37.9528	0.25	0.543126	1.69944	5.28365	exonic	ZFC3H1	chr12	72038001	72039000	chr12:72038001-72039000
chr16_gene_2228	10.5143	13.1869	0	0	0	37.9528	0.0357425	0.543126	3.68376	5.28365	UTR3	CASKIN1(NM_020764:c.*1367_*551delins0),TRAF7(NM_032271:c.*426_*1425delins0)	chr16	2227001	2228000	chr16:2227001-2228000
chr5_gene_458	0	0	0	0	0	37.1094	NA	NA	0	5.25207	exonic	EXOC3	chr5	457001	458000	chr5:457001-458000
chr5_gene_65371	0	0	0	0	0	37.1094	NA	NA	0	5.25207	exonic	ERBB2IP	chr5	65370001	65371000	chr5:65370001-65371000
chr5_gene_138270	0	0	0	0	0	37.1094	NA	NA	0	5.25207	exonic	CTNNA1	chr5	138269001	138270000	chr5:138269001-138270000
chr16_gene_67764	0	8.69133	0	0	0	37.1094	0.25	0.543126	2.41837	5.25207	exonic	RANBP10	chr16	67763001	67764000	chr16:67763001-67764000
chr17_gene_80595	13.8938	0.299701	0	0	0	37.1094	0.243135	0.543126	3.01735	5.25207	intronic	WDR45B	chr17	80594001	80595000	chr17:80594001-80595000
chr22_gene_36698	0	0	0	0	0	37.1094	NA	NA	0	5.25207	exonic	MYH9	chr22	36697001	36698000	chr22:36697001-36698000
chr1_gene_145118	0	0	0	0	0	36.266	NA	NA	0	5.21979	intronic	NBPF20,NBPF9	chr1	145117001	145118000	chr1:145117001-145118000
chr1_gene_150585	0	0	0	0	0	36.266	NA	NA	0	5.21979	downstream	ENSA	chr1	150584001	150585000	chr1:150584001-150585000
chr2_gene_191863	0	0	0	0	0	36.266	NA	NA	0	5.21979	exonic	STAT1	chr2	191862001	191863000	chr2:191862001-191863000
chr2_gene_219115	6.00814	27.2728	0	0	0	36.266	0.180979	0.543126	4.14082	5.21979	exonic	ARPC2	chr2	219114001	219115000	chr2:219114001-219115000
chr3_gene_132397	0	0	0	0	0	36.266	NA	NA	0	5.21979	ncRNA_intronic	NPHP3-ACAD11	chr3	132396001	132397000	chr3:132396001-132397000
chr4_gene_1903	0	0	0	0	0	36.266	NA	NA	0	5.21979	exonic	WHSC1	chr4	1902001	1903000	chr4:1902001-1903000
chr4_gene_113569	0	0	0	0	0	36.266	NA	NA	0	5.21979	exonic	LARP7	chr4	113568001	113569000	chr4:113568001-113569000
chr5_gene_10682	0	0	0	0	0	36.266	NA	NA	0	5.21979	exonic	DAP	chr5	10681001	10682000	chr5:10681001-10682000
chr7_gene_151861	0	0	0	0	0	36.266	NA	NA	0	5.21979	exonic	KMT2C	chr7	151860001	151861000	chr7:151860001-151861000
chr14_gene_58053	0	0	0	0	0	36.266	NA	NA	0	5.21979	intronic	SLC35F4	chr14	58052001	58053000	chr14:58052001-58053000
chr17_gene_18763	0	0	0	0	0	36.266	NA	NA	0	5.21979	intronic	PRPSAP2	chr17	18762001	18763000	chr17:18762001-18763000
chrX_gene_53441	0	5.99402	0	0	0	36.266	0.25	0.543126	1.99892	5.21979	exonic	SMC1A	chrX	53440001	53441000	chrX:53440001-53441000
chr1_gene_109243	0	0	0	0	0	35.4226	NA	NA	0	5.18676	exonic	PRPF38B	chr1	109242001	109243000	chr1:109242001-109243000
chr3_gene_142842	0	0	0	0	0	35.4226	NA	NA	0	5.18676	exonic	CHST2	chr3	142841001	142842000	chr3:142841001-142842000
chr3_gene_196667	0	0	0	0	0	35.4226	NA	NA	0	5.18676	exonic	NCBP2	chr3	196666001	196667000	chr3:196666001-196667000
chr12_gene_11832	0	0	0	0	0	35.4226	NA	NA	0	5.18676	intronic	ETV6	chr12	11831001	11832000	chr12:11831001-11832000
chr17_gene_25935	0.375509	0	0	0	0	35.4226	0.25	0.543126	0.248237	5.18676	exonic	KSR1	chr17	25934001	25935000	chr17:25934001-25935000
chr20_gene_22903	0	0	0	0	0	35.4226	NA	NA	0	5.18676	intergenic	LINC01384(dist=313846),SSTR4(dist=113057)	chr20	22902001	22903000	chr20:22902001-22903000
chrX_gene_48930	0	0	0	0	0	35.4226	NA	NA	0	5.18676	exonic	PRAF2	chrX	48929001	48930000	chrX:48929001-48930000
chr1_gene_42326	0	0	0	0	0	34.5792	NA	NA	0	5.15296	intronic	HIVEP3	chr1	42325001	42326000	chr1:42325001-42326000
chr1_gene_116917	3.37958	0.599402	0	0	0	34.5792	0.194126	0.543126	1.5799	5.15296	exonic	ATP1A1	chr1	116916001	116917000	chr1:116916001-116917000
chr1_gene_235292	0	0	0	0	0	34.5792	NA	NA	0	5.15296	exonic	TOMM20	chr1	235291001	235292000	chr1:235291001-235292000
chr1_gene_235293	0	0	0	0	0	34.5792	NA	NA	0	5.15296	exonic	TOMM20	chr1	235292001	235293000	chr1:235292001-235293000
chr2_gene_191865	9.76323	0	0	0	0	34.5792	0.25	0.543126	2.55621	5.15296	exonic	STAT1	chr2	191864001	191865000	chr2:191864001-191865000
chr3_gene_57558	0	0	0	0	0	34.5792	NA	NA	0	5.15296	exonic	ARF4	chr3	57557001	57558000	chr3:57557001-57558000
chr3_gene_178891	0	0	0	0	0	34.5792	NA	NA	0	5.15296	intronic	PIK3CA	chr3	178890001	178891000	chr3:178890001-178891000
chr3_gene_197507	0	0	0	0	0	34.5792	NA	NA	0	5.15296	intronic	FYTTD1	chr3	197506001	197507000	chr3:197506001-197507000
chr4_gene_4454	0	0	0	0	0	34.5792	NA	NA	0	5.15296	intronic	STX18	chr4	4453001	4454000	chr4:4453001-4454000
chr6_gene_43553	0	0	0	0	0	34.5792	NA	NA	0	5.15296	intronic	POLH	chr6	43552001	43553000	chr6:43552001-43553000
chr7_gene_141356	0	0	0	0	0	34.5792	NA	NA	0	5.15296	downstream	AGK,KIAA1147	chr7	141355001	141356000	chr7:141355001-141356000
chr7_gene_156991	0	0	0	0	0	34.5792	NA	NA	0	5.15296	intronic	UBE3C	chr7	156990001	156991000	chr7:156990001-156991000
chr10_gene_102690	0	0	0	0	0	34.5792	NA	NA	0	5.15296	exonic	FAM178A	chr10	102689001	102690000	chr10:102689001-102690000
chr11_gene_130785	0	0.299701	0	0	0	34.5792	0.25	0.543126	0.201446	5.15296	exonic	SNX19	chr11	130784001	130785000	chr11:130784001-130785000
chr12_gene_6711	0	0	0	0	0	34.5792	NA	NA	0	5.15296	exonic	CHD4	chr12	6710001	6711000	chr12:6710001-6711000
chr22_gene_30985	0	0	0	0	0	34.5792	NA	NA	0	5.15296	exonic	PES1	chr22	30984001	30985000	chr22:30984001-30985000
chr2_gene_242404	0	0	0	0	0	33.7358	NA	NA	0	5.11835	exonic	FARP2	chr2	242403001	242404000	chr2:242403001-242404000
chr5_gene_77410	0	0	0	0	0	33.7358	NA	NA	0	5.11835	exonic	AP3B1	chr5	77409001	77410000	chr5:77409001-77410000
chr5_gene_171510	0	0	0	0	0	33.7358	NA	NA	0	5.11835	exonic	STK10	chr5	171509001	171510000	chr5:171509001-171510000
chr6_gene_110070	0	5.99402	0	0	0	33.7358	0.25	0.543126	1.99892	5.11835	intronic	FIG4	chr6	110069001	110070000	chr6:110069001-110070000
chr6_gene_149732	0	0	0	0	0	33.7358	NA	NA	0	5.11835	UTR3	TAB2(NM_001292035:c.*146_*1145delins0,NM_001292034:c.*146_*1145delins0,NM_015093:c.*146_*1145delins0)	chr6	149731001	149732000	chr6:149731001-149732000
chr7_gene_6436	0	0	0	0	0	33.7358	NA	NA	0	5.11835	intronic	RAC1	chr7	6435001	6436000	chr7:6435001-6436000
chr7_gene_127365	0	0	0	0	0	33.7358	NA	NA	0	5.11835	intronic	SND1	chr7	127364001	127365000	chr7:127364001-127365000
chr9_gene_11110	6.75916	0	0	0	0	33.7358	0.25	0.543126	2.13079	5.11835	intergenic	PTPRD-AS2(dist=488581),TYRP1(dist=1583386)	chr9	11109001	11110000	chr9:11109001-11110000
chr10_gene_64574	0	0	0	0	0	33.7358	NA	NA	0	5.11835	exonic	EGR2	chr10	64573001	64574000	chr10:64573001-64574000
chr10_gene_75553	0	8.39163	0	0	0	33.7358	0.25	0.543126	2.37735	5.11835	exonic	ZSWIM8	chr10	75552001	75553000	chr10:75552001-75553000
chr10_gene_120818	0	0	0	0	0	33.7358	NA	NA	0	5.11835	exonic	EIF3A	chr10	120817001	120818000	chr10:120817001-120818000
chr14_gene_58029	0	0	0	0	0	33.7358	NA	NA	0	5.11835	downstream	SLC35F4	chr14	58028001	58029000	chr14:58028001-58029000
chr15_gene_34438	0	0	0	0	0	33.7358	NA	NA	0	5.11835	exonic	KATNBL1	chr15	34437001	34438000	chr15:34437001-34438000
chr19_gene_1078	0	0	0	0	0	33.7358	NA	NA	0	5.11835	exonic	HMHA1	chr19	1077001	1078000	chr19:1077001-1078000
chr19_gene_10799	0	9.29074	0	0	0	33.7358	0.25	0.543126	2.49707	5.11835	exonic	ILF3	chr19	10798001	10799000	chr19:10798001-10799000
chr19_gene_39370	0	0	0	0	0	33.7358	NA	NA	0	5.11835	exonic	SIRT2	chr19	39369001	39370000	chr19:39369001-39370000
chr20_gene_20510	0	0	0	0	0	33.7358	NA	NA	0	5.11835	intronic	RALGAPA2	chr20	20509001	20510000	chr20:20509001-20510000
chr1_gene_171494	0	0	0	0	0	32.8924	NA	NA	0	5.08289	exonic	PRRC2C	chr1	171493001	171494000	chr1:171493001-171494000
chr2_gene_219140	0	8.69133	0	0	0	32.8924	0.25	0.543126	2.41837	5.08289	UTR3	TMBIM1(NM_022152:c.*1197_*198delins0)	chr2	219139001	219140000	chr2:219139001-219140000
chr3_gene_156399	0	0	0	0	0	32.8924	NA	NA	0	5.08289	intronic	TIPARP	chr3	156398001	156399000	chr3:156398001-156399000
chr5_gene_138662	0	0	0	0	0	32.8924	NA	NA	0	5.08289	exonic	MATR3	chr5	138661001	138662000	chr5:138661001-138662000
chr6_gene_312	0	0	0	0	0	32.8924	NA	NA	0	5.08289	exonic	DUSP22	chr6	311001	312000	chr6:311001-312000
chr7_gene_127327	0	4.49552	0	0	0	32.8924	0.25	0.543126	1.69944	5.08289	exonic	SND1	chr7	127326001	127327000	chr7:127326001-127327000
chr10_gene_11983	0	0	0	0	0	32.8924	NA	NA	0	5.08289	intronic	UPF2	chr10	11982001	11983000	chr10:11982001-11983000
chr12_gene_27506	0	0	0	0	0	32.8924	NA	NA	0	5.08289	intronic	ARNTL2	chr12	27505001	27506000	chr12:27505001-27506000
chr15_gene_50770	0	0	0	0	0	32.8924	NA	NA	0	5.08289	exonic	USP8	chr15	50769001	50770000	chr15:50769001-50770000
chr17_gene_45902	0	0	0	0	0	32.8924	NA	NA	0	5.08289	exonic	MRPL10	chr17	45901001	45902000	chr17:45901001-45902000
chr18_gene_2776	0	0	0	0	0	32.8924	NA	NA	0	5.08289	exonic	SMCHD1	chr18	2775001	2776000	chr18:2775001-2776000
chr21_gene_35514	0	0	0	0	0	32.8924	NA	NA	0	5.08289	intronic	MRPS6	chr21	35513001	35514000	chr21:35513001-35514000
chr22_gene_18389	0	0	0	0	0	32.8924	NA	NA	0	5.08289	intronic	MICAL3	chr22	18388001	18389000	chr22:18388001-18389000
chr22_gene_36715	0	3.89612	0	0	0	32.8924	0.25	0.543126	1.55976	5.08289	exonic	MYH9	chr22	36714001	36715000	chr22:36714001-36715000
chrX_gene_16780	0	0	0	0	0	32.8924	NA	NA	0	5.08289	UTR3	SYAP1(NM_032796:c.*519_*1518delins0)	chrX	16779001	16780000	chrX:16779001-16780000
chr1_gene_157377	0	0	0	0	0	32.049	NA	NA	0	5.04653	intergenic	ETV3(dist=267618),FCRL5(dist=106167)	chr1	157376001	157377000	chr1:157376001-157377000
chr1_gene_247473	0	0	0	0	0	32.049	NA	NA	0	5.04653	splicing	ZNF496	chr1	247472001	247473000	chr1:247472001-247473000
chr3_gene_9478	0	0	0	0	0	32.049	NA	NA	0	5.04653	exonic	SETD5	chr3	9477001	9478000	chr3:9477001-9478000
chr3_gene_45896	0	0	0	0	0	32.049	NA	NA	0	5.04653	intronic	LZTFL1	chr3	45895001	45896000	chr3:45895001-45896000
chr3_gene_178786	0	0	0	0	0	32.049	NA	NA	0	5.04653	exonic	ZMAT3	chr3	178785001	178786000	chr3:178785001-178786000
chr3_gene_184046	0	11.988	0	0	0	32.049	0.25	0.543126	2.80612	5.04653	exonic	EIF4G1	chr3	184045001	184046000	chr3:184045001-184046000
chr3_gene_186504	0	0	0	0	0	32.049	NA	NA	0	5.04653	exonic	EIF4A2	chr3	186503001	186504000	chr3:186503001-186504000
chr5_gene_40829	0	0	0	0	0	32.049	NA	NA	0	5.04653	ncRNA_exonic	LOC100506548	chr5	40828001	40829000	chr5:40828001-40829000
chr5_gene_54619	0	0	0	0	0	32.049	NA	NA	0	5.04653	exonic	SKIV2L2	chr5	54618001	54619000	chr5:54618001-54619000
chr6_gene_86222	0	0	0	0	0	32.049	NA	NA	0	5.04653	intronic	SNX14	chr6	86221001	86222000	chr6:86221001-86222000
chr10_gene_1751	0	0	0	0	0	32.049	NA	NA	0	5.04653	intronic	ADARB2	chr10	1750001	1751000	chr10:1750001-1751000
chr10_gene_102122	0	0	0	0	0	32.049	NA	NA	0	5.04653	UTR3	SCD(NM_005063:c.*311_*1310delins0)	chr10	102121001	102122000	chr10:102121001-102122000
chr11_gene_61171	0	0	0	0	0	32.049	NA	NA	0	5.04653	UTR3	CPSF7(NM_001136040:c.*2062_*1182delins0,NM_001142565:c.*2062_*1182delins0,NM_024811:c.*2062_*1182delins0)	chr11	61170001	61171000	chr11:61170001-61171000
chr12_gene_109040	0	0	0	0	0	32.049	NA	NA	0	5.04653	UTR3	CORO1C(NM_014325:c.*2178_*1179delins0,NM_001276471:c.*2178_*1179delins0,NM_001105237:c.*2178_*1179delins0)	chr12	109039001	109040000	chr12:109039001-109040000
chr13_gene_46550	0	0	0	0	0	32.049	NA	NA	0	5.04653	exonic	ZC3H13	chr13	46549001	46550000	chr13:46549001-46550000
chr15_gene_75136	0	0	0	0	0	32.049	NA	NA	0	5.04653	exonic	ULK3	chr15	75135001	75136000	chr15:75135001-75136000
chr17_gene_16833	0	0	0	0	0	32.049	NA	NA	0	5.04653	downstream	TNFRSF13B	chr17	16832001	16833000	chr17:16832001-16833000
chr22_gene_31859	0	0	0	0	0	32.049	NA	NA	0	5.04653	exonic	EIF4ENIF1	chr22	31858001	31859000	chr22:31858001-31859000
chrX_gene_19611	0	0	0	0	0	32.049	NA	NA	0	5.04653	exonic	SH3KBP1	chrX	19610001	19611000	chrX:19610001-19611000
chrX_gene_19827	0	0	0	0	0	32.049	NA	NA	0	5.04653	intronic	SH3KBP1	chrX	19826001	19827000	chrX:19826001-19827000
chr1_gene_182570	2.25305	6.59343	0	0	0	31.2056	0.145189	0.543126	2.43916	5.00924	exonic	RGS16	chr1	182569001	182570000	chr1:182569001-182570000
chr2_gene_128927	0	0	0	0	0	31.2056	NA	NA	0	5.00924	intronic	UGGT1	chr2	128926001	128927000	chr2:128926001-128927000
chr2_gene_209145	0	0	0	0	0	31.2056	NA	NA	0	5.00924	intronic	PIKFYVE	chr2	209144001	209145000	chr2:209144001-209145000
chr2_gene_231380	0	0	0	0	0	31.2056	NA	NA	0	5.00924	exonic	SP100	chr2	231379001	231380000	chr2:231379001-231380000
chr3_gene_9483	0	0	0	0	0	31.2056	NA	NA	0	5.00924	exonic	SETD5	chr3	9482001	9483000	chr3:9482001-9483000
chr3_gene_196638	0	0	0	0	0	31.2056	NA	NA	0	5.00924	intronic	SENP5	chr3	196637001	196638000	chr3:196637001-196638000
chr6_gene_346	0	0	0	0	0	31.2056	NA	NA	0	5.00924	exonic	DUSP22	chr6	345001	346000	chr6:345001-346000
chr6_gene_34188	0	0	0	0	0	31.2056	NA	NA	0	5.00924	intergenic	GRM4(dist=63602),HMGA1(dist=16577)	chr6	34187001	34188000	chr6:34187001-34188000
chr6_gene_81012	0	0	0	0	0	31.2056	NA	NA	0	5.00924	intronic	BCKDHB	chr6	81011001	81012000	chr6:81011001-81012000
chr7_gene_111959	0	0	0	0	0	31.2056	NA	NA	0	5.00924	exonic	ZNF277	chr7	111958001	111959000	chr7:111958001-111959000
chr10_gene_22889	0	0	0	0	0	31.2056	NA	NA	0	5.00924	intronic	PIP4K2A	chr10	22888001	22889000	chr10:22888001-22889000
chr11_gene_119139	0	0	0	0	0	31.2056	NA	NA	0	5.00924	intronic	CBL	chr11	119138001	119139000	chr11:119138001-119139000
chr13_gene_107210	0	0	0	0	0	31.2056	NA	NA	0	5.00924	exonic	ARGLU1	chr13	107209001	107210000	chr13:107209001-107210000
chr14_gene_58017	0	0	0	0	0	31.2056	NA	NA	0	5.00924	intergenic	C14orf105(dist=55420),SLC35F4(dist=13640)	chr14	58016001	58017000	chr14:58016001-58017000
chr18_gene_2677	0	0	0	0	0	31.2056	NA	NA	0	5.00924	intronic	SMCHD1	chr18	2676001	2677000	chr18:2676001-2677000
chr18_gene_12849	0	0	0	0	0	31.2056	NA	NA	0	5.00924	intronic	PTPN2	chr18	12848001	12849000	chr18:12848001-12849000
chr20_gene_22902	0	0	0	0	0	31.2056	NA	NA	0	5.00924	intergenic	LINC01384(dist=312846),SSTR4(dist=114057)	chr20	22901001	22902000	chr20:22901001-22902000
chr1_gene_204420	0	10.1898	0	0	0	30.3622	0.25	0.543126	2.60761	4.97096	exonic	PIK3C2B	chr1	204419001	204420000	chr1:204419001-204420000
chr2_gene_190309	0	0	0	0	0	30.3622	NA	NA	0	4.97096	intronic	WDR75	chr2	190308001	190309000	chr2:190308001-190309000
chr2_gene_242187	0	0	0	0	0	30.3622	NA	NA	0	4.97096	exonic	HDLBP	chr2	242186001	242187000	chr2:242186001-242187000
chr3_gene_4723	0	0	0	0	0	30.3622	NA	NA	0	4.97096	exonic	ITPR1	chr3	4722001	4723000	chr3:4722001-4723000
chr6_gene_90058	0	0	0	0	0	30.3622	NA	NA	0	4.97096	intronic	UBE2J1	chr6	90057001	90058000	chr6:90057001-90058000
chr9_gene_35405	0	0	0	0	0	30.3622	NA	NA	0	4.97096	exonic	UNC13B	chr9	35404001	35405000	chr9:35404001-35405000
chr9_gene_103056	0	0	0	0	0	30.3622	NA	NA	0	4.97096	exonic	INVS	chr9	103055001	103056000	chr9:103055001-103056000
chr9_gene_134502	0	0	0	0	0	30.3622	NA	NA	0	4.97096	exonic	RAPGEF1	chr9	134501001	134502000	chr9:134501001-134502000
chr10_gene_22878	0	0.299701	0	0	0	30.3622	0.25	0.543126	0.201446	4.97096	intronic	PIP4K2A	chr10	22877001	22878000	chr10:22877001-22878000
chr10_gene_120810	0	0	0	0	0	30.3622	NA	NA	0	4.97096	exonic	EIF3A	chr10	120809001	120810000	chr10:120809001-120810000
chr12_gene_69939	0	0	0	0	0	30.3622	NA	NA	0	4.97096	intronic	FRS2	chr12	69938001	69939000	chr12:69938001-69939000
chr12_gene_89815	0	0	0	0	0	30.3622	NA	NA	0	4.97096	exonic	POC1B	chr12	89814001	89815000	chr12:89814001-89815000
chr14_gene_62249	0	0	0	0	0	30.3622	NA	NA	0	4.97096	exonic	SNAPC1	chr14	62248001	62249000	chr14:62248001-62249000
chr15_gene_66678	0	0	0	0	0	30.3622	NA	NA	0	4.97096	upstream	MAP2K1	chr15	66677001	66678000	chr15:66677001-66678000
chr15_gene_93541	0	0	0	0	0	30.3622	NA	NA	0	4.97096	exonic	CHD2	chr15	93540001	93541000	chr15:93540001-93541000
chr19_gene_6381	0	0	0	0	0	30.3622	NA	NA	0	4.97096	exonic	GTF2F1	chr19	6380001	6381000	chr19:6380001-6381000
chr19_gene_41334	0	0	0	0	0	30.3622	NA	NA	0	4.97096	intergenic	RAB4B-EGLN2(dist=18655),CYP2A6(dist=15443)	chr19	41333001	41334000	chr19:41333001-41334000
chr20_gene_47905	0.375509	0.299701	0	0	0	30.3622	0.0355886	0.543126	0.419652	4.97096	ncRNA_intronic	ZFAS1	chr20	47904001	47905000	chr20:47904001-47905000
chr22_gene_21308	0	0	0	0	0	30.3622	NA	NA	0	4.97096	UTR3	CRKL(NM_005207:c.*2868_*3867delins0)	chr22	21307001	21308000	chr22:21307001-21308000
chr22_gene_36683	0	0.299701	0	0	0	30.3622	0.25	0.543126	0.201446	4.97096	exonic	MYH9	chr22	36682001	36683000	chr22:36682001-36683000
chr1_gene_155358	0	0	0	0	0	29.5188	NA	NA	0	4.93163	intronic	ASH1L	chr1	155357001	155358000	chr1:155357001-155358000
chr1_gene_211747	0	0	0	0	0	29.5188	NA	NA	0	4.93163	downstream	SLC30A1	chr1	211746001	211747000	chr1:211746001-211747000
chr2_gene_10494	0	0.599402	0	0	0	29.5188	0.25	0.543126	0.37818	4.93163	intronic	HPCAL1	chr2	10493001	10494000	chr2:10493001-10494000
chr2_gene_48120	0	0	0	0	0	29.5188	NA	NA	0	4.93163	intronic	FBXO11	chr2	48119001	48120000	chr2:48119001-48120000
chr2_gene_89087	0	0	0	0	0	29.5188	NA	NA	0	4.93163	ncRNA_exonic	ANKRD36BP2	chr2	89086001	89087000	chr2:89086001-89087000
chr2_gene_97885	0	0	0	0	0	29.5188	NA	NA	0	4.93163	exonic	ANKRD36	chr2	97884001	97885000	chr2:97884001-97885000
chr2_gene_191864	0	0	0	0	0	29.5188	NA	NA	0	4.93163	exonic	STAT1	chr2	191863001	191864000	chr2:191863001-191864000
chr3_gene_12978	12.3918	0	0	0	0	29.5188	0.25	0.543126	2.84717	4.93163	exonic	IQSEC1	chr3	12977001	12978000	chr3:12977001-12978000
chr3_gene_14201	0	0	0	0	0	29.5188	NA	NA	0	4.93163	exonic	XPC	chr3	14200001	14201000	chr3:14200001-14201000
chr3_gene_154001	0	0	0	0	0	29.5188	NA	NA	0	4.93163	exonic	DHX36	chr3	154000001	154001000	chr3:154000001-154001000
chr10_gene_5740	0	0	0	0	0	29.5188	NA	NA	0	4.93163	intronic	FAM208B	chr10	5739001	5740000	chr10:5739001-5740000
chr10_gene_24886	0	0	0	0	0	29.5188	NA	NA	0	4.93163	exonic	ARHGAP21	chr10	24885001	24886000	chr10:24885001-24886000
chr11_gene_65405	0	0	0	0	0	29.5188	NA	NA	0	4.93163	exonic	PCNXL3	chr11	65404001	65405000	chr11:65404001-65405000
chr12_gene_982	4.1306	0	0	0	0	29.5188	0.25	0.543126	1.61603	4.93163	intronic	WNK1	chr12	981001	982000	chr12:981001-982000
chr12_gene_44644	0	0	0	0	0	29.5188	NA	NA	0	4.93163	intronic	TMEM117	chr12	44643001	44644000	chr12:44643001-44644000
chr12_gene_117155	0	0	0	0	0	29.5188	NA	NA	0	4.93163	UTR3	C12orf49(NM_024738:c.*1614_*615delins0)	chr12	117154001	117155000	chr12:117154001-117155000
chr14_gene_39650	0	0	0	0	0	29.5188	NA	NA	0	4.93163	exonic	PNN	chr14	39649001	39650000	chr14:39649001-39650000
chr15_gene_44085	0	0	0	0	0	29.5188	NA	NA	0	4.93163	exonic	SERF2	chr15	44084001	44085000	chr15:44084001-44085000
chr15_gene_93542	0	0	0	0	0	29.5188	NA	NA	0	4.93163	exonic	CHD2	chr15	93541001	93542000	chr15:93541001-93542000
chr17_gene_26877	0	0	0	0	0	29.5188	NA	NA	0	4.93163	intronic	UNC119	chr17	26876001	26877000	chr17:26876001-26877000
chr17_gene_30697	0	0	0	0	0	29.5188	NA	NA	0	4.93163	exonic	ZNF207	chr17	30696001	30697000	chr17:30696001-30697000
chr19_gene_45544	0	0	0	0	0	29.5188	NA	NA	0	4.93163	exonic	CLASRP	chr19	45543001	45544000	chr19:45543001-45544000
chr21_gene_34928	0	7.19283	0	0	0	29.5188	0.25	0.543126	2.20051	4.93163	exonic	SON	chr21	34927001	34928000	chr21:34927001-34928000
chr22_gene_37458	0	8.99104	0	0	0	29.5188	0.25	0.543126	2.45826	4.93163	exonic	KCTD17	chr22	37457001	37458000	chr22:37457001-37458000
chr3_gene_48666	0	0	0	0	0	28.6754	NA	NA	0	4.8912	exonic	SLC26A6	chr3	48665001	48666000	chr3:48665001-48666000
chr4_gene_111022	0	0	0	0	0	28.6754	NA	NA	0	4.8912	intronic	ELOVL6	chr4	111021001	111022000	chr4:111021001-111022000
chr5_gene_58246	0	0	0	0	0	28.6754	NA	NA	0	4.8912	intergenic	RAB3C(dist=97595),PDE4D(dist=18866)	chr5	58245001	58246000	chr5:58245001-58246000
chr5_gene_94877	0	0	0	0	0	28.6754	NA	NA	0	4.8912	exonic	TTC37	chr5	94876001	94877000	chr5:94876001-94877000
chr6_gene_44278	0	0	0	0	0	28.6754	NA	NA	0	4.8912	intronic	AARS2	chr6	44277001	44278000	chr6:44277001-44278000
chr6_gene_88293	0	0	0	0	0	28.6754	NA	NA	0	4.8912	intronic	RARS2	chr6	88292001	88293000	chr6:88292001-88293000
chr9_gene_128317	0	0	0	0	0	28.6754	NA	NA	0	4.8912	intronic	MAPKAP1	chr9	128316001	128317000	chr9:128316001-128317000
chr12_gene_7065	0	0	0	0	0	28.6754	NA	NA	0	4.8912	exonic	PTPN6	chr12	7064001	7065000	chr12:7064001-7065000
chr16_gene_15714	0	0	0	0	0	28.6754	NA	NA	0	4.8912	intronic	KIAA0430	chr16	15713001	15714000	chr16:15713001-15714000
chr16_gene_25272	0	0	0	0	0	28.6754	NA	NA	0	4.8912	upstream	ZKSCAN2	chr16	25271001	25272000	chr16:25271001-25272000
chr17_gene_55486	0	0	0	0	0	28.6754	NA	NA	0	4.8912	intronic	MSI2	chr17	55485001	55486000	chr17:55485001-55486000
chr19_gene_16245	0	0	0	0	0	28.6754	NA	NA	0	4.8912	UTR5;UTR3	HSH2D(NM_032855:c.-14723_-14561delins0,NM_001291274:c.-18971_-18809delins0);RAB8A(NM_005370:c.*887_*1331delins0)	chr19	16244001	16245000	chr19:16244001-16245000
chr20_gene_34177	0	0	0	0	0	28.6754	NA	NA	0	4.8912	ncRNA_intronic	FER1L4	chr20	34176001	34177000	chr20:34176001-34177000
chr20_gene_47904	0	0.299701	0	0	0	28.6754	0.25	0.543126	0.201446	4.8912	ncRNA_intronic	ZFAS1	chr20	47903001	47904000	chr20:47903001-47904000
chr21_gene_30700	0	0	0	0	0	28.6754	NA	NA	0	4.8912	exonic	BACH1	chr21	30699001	30700000	chr21:30699001-30700000
chr22_gene_31860	0	0	0	0	0	28.6754	NA	NA	0	4.8912	exonic	EIF4ENIF1	chr22	31859001	31860000	chr22:31859001-31860000
chr1_gene_8931	0	0	0	0	0	27.832	NA	NA	0	4.8496	exonic	ENO1	chr1	8930001	8931000	chr1:8930001-8931000
chr2_gene_58332	0	0.299701	0	0	0	27.832	0.25	0.543126	0.201446	4.8496	intronic	VRK2	chr2	58331001	58332000	chr2:58331001-58332000
chr2_gene_170494	0	0	0	0	0	27.832	NA	NA	0	4.8496	exonic	PPIG	chr2	170493001	170494000	chr2:170493001-170494000
chr3_gene_72496	0	2.69731	0	0	0	27.832	0.25	0.543126	1.23183	4.8496	exonic	RYBP	chr3	72495001	72496000	chr3:72495001-72496000
chr3_gene_141163	0	0	0	0	0	27.832	NA	NA	0	4.8496	exonic	ZBTB38	chr3	141162001	141163000	chr3:141162001-141163000
chr3_gene_167406	0	0	0	0	0	27.832	NA	NA	0	4.8496	exonic	PDCD10	chr3	167405001	167406000	chr3:167405001-167406000
chr5_gene_225	10.5143	0	0	0	0	27.832	0.25	0.543126	2.6455	4.8496	exonic	SDHA	chr5	224001	225000	chr5:224001-225000
chr5_gene_60833	0	0	0	0	0	27.832	NA	NA	0	4.8496	intronic	ZSWIM6	chr5	60832001	60833000	chr5:60832001-60833000
chr6_gene_64424	0	0	0	0	0	27.832	NA	NA	0	4.8496	exonic	PHF3	chr6	64423001	64424000	chr6:64423001-64424000
chr8_gene_141220	0	0	0	0	0	27.832	NA	NA	0	4.8496	intronic	TRAPPC9	chr8	141219001	141220000	chr8:141219001-141220000
chr9_gene_33660	0.375509	0	0	0	0	27.832	0.25	0.543126	0.248237	4.8496	intergenic	ANXA2P2(dist=33469),PTENP1(dist=13502)	chr9	33659001	33660000	chr9:33659001-33660000
chr12_gene_26792	0	0	0	0	0	27.832	NA	NA	0	4.8496	intronic	ITPR2	chr12	26791001	26792000	chr12:26791001-26792000
chr13_gene_96366	0	0	0	0	0	27.832	NA	NA	0	4.8496	intronic	DNAJC3	chr13	96365001	96366000	chr13:96365001-96366000
chr14_gene_70723	0	0	0	0	0	27.832	NA	NA	0	4.8496	upstream	ADAM21P1	chr14	70722001	70723000	chr14:70722001-70723000
chr16_gene_23500	0	0	0	0	0	27.832	NA	NA	0	4.8496	exonic	GGA2	chr16	23499001	23500000	chr16:23499001-23500000
chr18_gene_42531	0	0	0	0	0	27.832	NA	NA	0	4.8496	exonic	SETBP1	chr18	42530001	42531000	chr18:42530001-42531000
chr22_gene_32436	0	0.299701	0	0	0	27.832	0.25	0.543126	0.201446	4.8496	upstream	SLC5A1	chr22	32435001	32436000	chr22:32435001-32436000
chr1_gene_29476	0	0	0	0	0	26.9886	NA	NA	0	4.80677	exonic	SRSF4	chr1	29475001	29476000	chr1:29475001-29476000
chr1_gene_36740	0	0	0	0	0	26.9886	NA	NA	0	4.80677	intronic	THRAP3	chr1	36739001	36740000	chr1:36739001-36740000
chr1_gene_150326	0	0	0	0	0	26.9886	NA	NA	0	4.80677	exonic	PRPF3	chr1	150325001	150326000	chr1:150325001-150326000
chr2_gene_68713	0	0	0	0	0	26.9886	NA	NA	0	4.80677	intronic	APLF	chr2	68712001	68713000	chr2:68712001-68713000
chr2_gene_89088	0	0	0	0	0	26.9886	NA	NA	0	4.80677	ncRNA_exonic	ANKRD36BP2	chr2	89087001	89088000	chr2:89087001-89088000
chr2_gene_170783	0	0	0	0	0	26.9886	NA	NA	0	4.80677	exonic	UBR3	chr2	170782001	170783000	chr2:170782001-170783000
chr4_gene_4277	0	0	0	0	0	26.9886	NA	NA	0	4.80677	exonic	LYAR	chr4	4276001	4277000	chr4:4276001-4277000
chr4_gene_88933	0	0	0	0	0	26.9886	NA	NA	0	4.80677	intronic	PKD2	chr4	88932001	88933000	chr4:88932001-88933000
chr6_gene_27783	0	0	0	0	0	26.9886	NA	NA	0	4.80677	exonic	HIST1H2AJ,HIST1H2BM	chr6	27782001	27783000	chr6:27782001-27783000
chr7_gene_111936	0	1.49851	0	0	0	26.9886	0.25	0.543126	0.806739	4.80677	exonic	ZNF277	chr7	111935001	111936000	chr7:111935001-111936000
chr9_gene_140196	0	2.69731	0	0	0	26.9886	0.25	0.543126	1.23183	4.80677	UTR3	NRARP(NM_001004354:c.*1035_*36delins0)	chr9	140195001	140196000	chr9:140195001-140196000
chr11_gene_17982	0	0	0	0	0	26.9886	NA	NA	0	4.80677	exonic	SERGEF	chr11	17981001	17982000	chr11:17981001-17982000
chr11_gene_44267	0	2.09791	0	0	0	26.9886	0.25	0.543126	1.03489	4.80677	UTR3	EXT2(NM_001178083:c.*164_*1143delins0,NM_207122:c.*164_*1143delins0,NM_000401:c.*164_*1143delins0)	chr11	44266001	44267000	chr11:44266001-44267000
chr12_gene_83109	0	0	0	0	0	26.9886	NA	NA	0	4.80677	intronic	TMTC2	chr12	83108001	83109000	chr12:83108001-83109000
chr12_gene_124211	0	0	0	0	0	26.9886	NA	NA	0	4.80677	exonic	ATP6V0A2	chr12	124210001	124211000	chr12:124210001-124211000
chr13_gene_32979	0	0	0	0	0	26.9886	NA	NA	0	4.80677	exonic	N4BP2L1	chr13	32978001	32979000	chr13:32978001-32979000
chr15_gene_80378	0	0	0	0	0	26.9886	NA	NA	0	4.80677	intronic	ZFAND6	chr15	80377001	80378000	chr15:80377001-80378000
chr16_gene_23964	0	0.299701	0	0	0	26.9886	0.25	0.543126	0.201446	4.80677	intronic	PRKCB	chr16	23963001	23964000	chr16:23963001-23964000
chr16_gene_53282	0	0	0	0	0	26.9886	NA	NA	0	4.80677	exonic	CHD9	chr16	53281001	53282000	chr16:53281001-53282000
chr17_gene_34141	0	0	0	0	0	26.9886	NA	NA	0	4.80677	intronic	TAF15	chr17	34140001	34141000	chr17:34140001-34141000
chr17_gene_73389	0	0	0	0	0	26.9886	NA	NA	0	4.80677	intronic	GRB2	chr17	73388001	73389000	chr17:73388001-73389000
chr19_gene_5110	0	0	0	0	0	26.9886	NA	NA	0	4.80677	intronic	KDM4B	chr19	5109001	5110000	chr19:5109001-5110000
chr19_gene_41188	0	0.299701	0	0	0	26.9886	0.25	0.543126	0.201446	4.80677	intronic	NUMBL	chr19	41187001	41188000	chr19:41187001-41188000
chr21_gene_46508	0	0	0	0	0	26.9886	NA	NA	0	4.80677	intronic	ADARB1	chr21	46507001	46508000	chr21:46507001-46508000
chr1_gene_156107	0	0	0	0	0	26.1452	NA	NA	0	4.76263	exonic	LMNA	chr1	156106001	156107000	chr1:156106001-156107000
chr1_gene_193186	0	0	0	0	0	26.1452	NA	NA	0	4.76263	intronic	CDC73	chr1	193185001	193186000	chr1:193185001-193186000
chr2_gene_238673	0	0	0	0	0	26.1452	NA	NA	0	4.76263	exonic	LRRFIP1	chr2	238672001	238673000	chr2:238672001-238673000
chr4_gene_106206	0	0	0	0	0	26.1452	NA	NA	0	4.76263	ncRNA_intronic	TET2-AS1	chr4	106205001	106206000	chr4:106205001-106206000
chr4_gene_170628	0	0	0	0	0	26.1452	NA	NA	0	4.76263	intronic	CLCN3	chr4	170627001	170628000	chr4:170627001-170628000
chr5_gene_94230	0	0	0	0	0	26.1452	NA	NA	0	4.76263	intronic	MCTP1	chr5	94229001	94230000	chr5:94229001-94230000
chr5_gene_142375	0	0	0	0	0	26.1452	NA	NA	0	4.76263	intronic	ARHGAP26	chr5	142374001	142375000	chr5:142374001-142375000
chr6_gene_14198	0	0	0	0	0	26.1452	NA	NA	0	4.76263	intergenic	CD83(dist=59853),LINC01108(dist=82358)	chr6	14197001	14198000	chr6:14197001-14198000
chr6_gene_16696	0	0	0	0	0	26.1452	NA	NA	0	4.76263	intronic	ATXN1	chr6	16695001	16696000	chr6:16695001-16696000
chr7_gene_66020	0	0	0	0	0	26.1452	NA	NA	0	4.76263	ncRNA_exonic	LOC493754	chr7	66019001	66020000	chr7:66019001-66020000
chr7_gene_111928	0	0	0	0	0	26.1452	NA	NA	0	4.76263	exonic	ZNF277	chr7	111927001	111928000	chr7:111927001-111928000
chr8_gene_99787	0	0	0	0	0	26.1452	NA	NA	0	4.76263	exonic	STK3	chr8	99786001	99787000	chr8:99786001-99787000
chr8_gene_133792	0	0	0	0	0	26.1452	NA	NA	0	4.76263	intronic	PHF20L1	chr8	133791001	133792000	chr8:133791001-133792000
chr12_gene_76448	0.375509	0	0	0	0	26.1452	0.25	0.543126	0.248237	4.76263	exonic	NAP1L1	chr12	76447001	76448000	chr12:76447001-76448000
chr14_gene_24712	0	0	0	0	0	26.1452	NA	NA	0	4.76263	exonic	TINF2	chr14	24711001	24712000	chr14:24711001-24712000
chr14_gene_73573	0	5.39462	0	0	0	26.1452	0.25	0.543126	1.88648	4.76263	exonic	RBM25	chr14	73572001	73573000	chr14:73572001-73573000
chr15_gene_89742	0	0	0	0	0	26.1452	NA	NA	0	4.76263	UTR3	ABHD2(NM_152924:c.*2347_*3346delins0,NM_007011:c.*2347_*3346delins0)	chr15	89741001	89742000	chr15:89741001-89742000
chr16_gene_24230	0	0	0	0	0	26.1452	NA	NA	0	4.76263	UTR3	PRKCB(NM_002738:c.*2864_*3863delins0)	chr16	24229001	24230000	chr16:24229001-24230000
chr16_gene_72107	0	0	0	0	0	26.1452	NA	NA	0	4.76263	intronic	HPR	chr16	72106001	72107000	chr16:72106001-72107000
chr17_gene_4785	0	4.19582	0	0	0	26.1452	0.25	0.543126	1.63129	4.76263	exonic	MINK1	chr17	4784001	4785000	chr17:4784001-4785000
chr17_gene_45683	0	0	0	0	0	26.1452	NA	NA	0	4.76263	exonic	NPEPPS	chr17	45682001	45683000	chr17:45682001-45683000
chr17_gene_45690	0.375509	0	0	0	0	26.1452	0.25	0.543126	0.248237	4.76263	exonic	NPEPPS	chr17	45689001	45690000	chr17:45689001-45690000
chr18_gene_34377	0	0	0	0	0	26.1452	NA	NA	0	4.76263	exonic	TPGS2	chr18	34376001	34377000	chr18:34376001-34377000
chr19_gene_5254	0	0	0	0	0	26.1452	NA	NA	0	4.76263	intronic	PTPRS	chr19	5253001	5254000	chr19:5253001-5254000
chr20_gene_30808	0	0	0	0	0	26.1452	NA	NA	0	4.76263	intronic	POFUT1	chr20	30807001	30808000	chr20:30807001-30808000
chr20_gene_43699	0	0	0	0	0	26.1452	NA	NA	0	4.76263	intronic	STK4	chr20	43698001	43699000	chr20:43698001-43699000
chr21_gene_46596	0	0	0	0	0	26.1452	NA	NA	0	4.76263	exonic	ADARB1	chr21	46595001	46596000	chr21:46595001-46596000
chr22_gene_32182	0	0	0	0	0	26.1452	NA	NA	0	4.76263	intronic	DEPDC5	chr22	32181001	32182000	chr22:32181001-32182000
chr22_gene_38202	0	5.69432	0	0	0	26.1452	0.25	0.543126	1.94379	4.76263	exonic	H1F0	chr22	38201001	38202000	chr22:38201001-38202000
chrX_gene_148563	0	0	0	0	0	26.1452	NA	NA	0	4.76263	UTR3	IDS(NM_000202:c.*2276_*1277delins0,NM_001166550:c.*2276_*1277delins0)	chrX	148562001	148563000	chrX:148562001-148563000
chr1_gene_8799	0	0	0	0	0	25.3018	NA	NA	0	4.71709	intronic	RERE	chr1	8798001	8799000	chr1:8798001-8799000
chr1_gene_8822	0	0	0	0	0	25.3018	NA	NA	0	4.71709	intronic	RERE	chr1	8821001	8822000	chr1:8821001-8822000
chr1_gene_200972	0	0	0	0	0	25.3018	NA	NA	0	4.71709	exonic	KIF21B	chr1	200971001	200972000	chr1:200971001-200972000
chr1_gene_205686	0	0	0	0	0	25.3018	NA	NA	0	4.71709	UTR3	NUCKS1(NM_022731:c.*2407_*1408delins0)	chr1	205685001	205686000	chr1:205685001-205686000
chr1_gene_212233	0	0	0	0	0	25.3018	NA	NA	0	4.71709	intronic	DTL	chr1	212232001	212233000	chr1:212232001-212233000
chr1_gene_245746	0	0	0	0	0	25.3018	NA	NA	0	4.71709	intronic	KIF26B	chr1	245745001	245746000	chr1:245745001-245746000
chr2_gene_23710	0	0	0	0	0	25.3018	NA	NA	0	4.71709	intronic	KLHL29	chr2	23709001	23710000	chr2:23709001-23710000
chr2_gene_86676	0	0	0	0	0	25.3018	NA	NA	0	4.71709	intronic	KDM3A	chr2	86675001	86676000	chr2:86675001-86676000
chr2_gene_242026	0	0	0	0	0	25.3018	NA	NA	0	4.71709	intronic	SNED1	chr2	242025001	242026000	chr2:242025001-242026000
chr3_gene_32677	0	0	0	0	0	25.3018	NA	NA	0	4.71709	intergenic	DYNC1LI1(dist=63635),CNOT10(dist=49637)	chr3	32676001	32677000	chr3:32676001-32677000
chr4_gene_2339	0	0	0	0	0	25.3018	NA	NA	0	4.71709	intronic	ZFYVE28	chr4	2338001	2339000	chr4:2338001-2339000
chr4_gene_6644	0	0	0	0	0	25.3018	NA	NA	0	4.71709	UTR3	MRFAP1(NM_001272053:c.*13_*556delins0,NM_033296:c.*13_*556delins0,NM_001272054:c.*13_*556delins0)	chr4	6643001	6644000	chr4:6643001-6644000
chr4_gene_103784	0	0	0	0	0	25.3018	NA	NA	0	4.71709	intronic	UBE2D3	chr4	103783001	103784000	chr4:103783001-103784000
chr5_gene_132040	0	7.49253	0	0	0	25.3018	0.25	0.543126	2.24679	4.71709	exonic	KIF3A	chr5	132039001	132040000	chr5:132039001-132040000
chr6_gene_12016	0	0	0	0	0	25.3018	NA	NA	0	4.71709	exonic	HIVEP1	chr6	12015001	12016000	chr6:12015001-12016000
chr6_gene_14197	0	0	0	0	0	25.3018	NA	NA	0	4.71709	intergenic	CD83(dist=58853),LINC01108(dist=83358)	chr6	14196001	14197000	chr6:14196001-14197000
chr7_gene_98986	0	0	0	0	0	25.3018	NA	NA	0	4.71709	exonic	ARPC1B	chr7	98985001	98986000	chr7:98985001-98986000
chr10_gene_90708	0	0.299701	0	0	0	25.3018	0.25	0.543126	0.201446	4.71709	exonic	ACTA2	chr10	90707001	90708000	chr10:90707001-90708000
chr11_gene_47650	0	0	0	0	0	25.3018	NA	NA	0	4.71709	intronic	MTCH2	chr11	47649001	47650000	chr11:47649001-47650000
chr12_gene_95366	0	0	0	0	0	25.3018	NA	NA	0	4.71709	exonic	NDUFA12	chr12	95365001	95366000	chr12:95365001-95366000
chr13_gene_41643	0	0	0	0	0	25.3018	NA	NA	0	4.71709	exonic	WBP4	chr13	41642001	41643000	chr13:41642001-41643000
chr15_gene_70480	0	0	0	0	0	25.3018	NA	NA	0	4.71709	intergenic	TLE3(dist=88745),SALRNA3(dist=427886)	chr15	70479001	70480000	chr15:70479001-70480000
chr16_gene_46999	0	0	0	0	0	25.3018	NA	NA	0	4.71709	exonic	DNAJA2	chr16	46998001	46999000	chr16:46998001-46999000
chr17_gene_34140	0	0	0	0	0	25.3018	NA	NA	0	4.71709	intronic	TAF15	chr17	34139001	34140000	chr17:34139001-34140000
chr17_gene_49114	0	0	0	0	0	25.3018	NA	NA	0	4.71709	intronic	SPAG9	chr17	49113001	49114000	chr17:49113001-49114000
chr17_gene_49184	0	0	0	0	0	25.3018	NA	NA	0	4.71709	intronic	SPAG9	chr17	49183001	49184000	chr17:49183001-49184000
chr17_gene_79079	4.1306	0	0	0	0	25.3018	0.25	0.543126	1.61603	4.71709	exonic	BAIAP2	chr17	79078001	79079000	chr17:79078001-79079000
chr17_gene_80198	0	0	0	0	0	25.3018	NA	NA	0	4.71709	UTR3	SLC16A3(NM_001042422:c.*149_*523delins0,NM_001206950:c.*149_*523delins0,NM_004207:c.*149_*523delins0,NM_001042423:c.*149_*523delins0,NM_001206951:c.*149_*523delins0,NM_001206952:c.*149_*523delins0)	chr17	80197001	80198000	chr17:80197001-80198000
chr18_gene_3273	0	0	0	0	0	25.3018	NA	NA	0	4.71709	exonic	MYL12B	chr18	3272001	3273000	chr18:3272001-3273000
chr18_gene_55299	0	0	0	0	0	25.3018	NA	NA	0	4.71709	intronic	LOC100505549	chr18	55298001	55299000	chr18:55298001-55299000
chr19_gene_1259	0	0	0	0	0	25.3018	NA	NA	0	4.71709	UTR3	MIDN(NM_177401:c.*730_*1729delins0)	chr19	1258001	1259000	chr19:1258001-1259000
chr19_gene_4503	19.902	0	0	0	0	25.3018	0.25	0.543126	3.45299	4.71709	exonic	HDGFRP2	chr19	4502001	4503000	chr19:4502001-4503000
chr19_gene_55610	0	9.89014	0	0	0	25.3018	0.25	0.543126	2.57169	4.71709	intronic	PPP1R12C	chr19	55609001	55610000	chr19:55609001-55610000
chr20_gene_39705	0	0	0	0	0	25.3018	NA	NA	0	4.71709	exonic	TOP1	chr20	39704001	39705000	chr20:39704001-39705000
chr20_gene_47898	0	0	0	0	0	25.3018	NA	NA	0	4.71709	ncRNA_exonic	SNORD12,ZFAS1	chr20	47897001	47898000	chr20:47897001-47898000
chr21_gene_43260	0	0	0	0	0	25.3018	NA	NA	0	4.71709	exonic	PRDM15	chr21	43259001	43260000	chr21:43259001-43260000
chr22_gene_40663	0	0	0	0	0	25.3018	NA	NA	0	4.71709	exonic	TNRC6B	chr22	40662001	40663000	chr22:40662001-40663000
chr1_gene_40666	0	0	0	0	0	24.4584	NA	NA	0	4.67007	intronic	RLF	chr1	40665001	40666000	chr1:40665001-40666000
chr1_gene_183605	7.88569	0.599402	0	0	0	24.4584	0.225851	0.543126	2.39027	4.67007	exonic	ARPC5	chr1	183604001	183605000	chr1:183604001-183605000
chr2_gene_17898	0	0	0	0	0	24.4584	NA	NA	0	4.67007	exonic	SMC6	chr2	17897001	17898000	chr2:17897001-17898000
chr2_gene_170790	0	0	0	0	0	24.4584	NA	NA	0	4.67007	exonic	UBR3	chr2	170789001	170790000	chr2:170789001-170790000
chr2_gene_191817	0	0	0	0	0	24.4584	NA	NA	0	4.67007	intronic	GLS	chr2	191816001	191817000	chr2:191816001-191817000
chr3_gene_23277	0	0	0	0	0	24.4584	NA	NA	0	4.67007	intronic	UBE2E2	chr3	23276001	23277000	chr3:23276001-23277000
chr3_gene_43474	0	0	0	0	0	24.4584	NA	NA	0	4.67007	intronic	ANO10	chr3	43473001	43474000	chr3:43473001-43474000
chr3_gene_105124	0	0	0	0	0	24.4584	NA	NA	0	4.67007	intronic	ALCAM	chr3	105123001	105124000	chr3:105123001-105124000
chr3_gene_167760	0	0.299701	0	0	0	24.4584	0.25	0.543126	0.201446	4.67007	exonic	GOLIM4	chr3	167759001	167760000	chr3:167759001-167760000
chr3_gene_170873	0	0	0	0	0	24.4584	NA	NA	0	4.67007	intronic	TNIK	chr3	170872001	170873000	chr3:170872001-170873000
chr3_gene_197679	0	0	0	0	0	24.4584	NA	NA	0	4.67007	exonic	RPL35A	chr3	197678001	197679000	chr3:197678001-197679000
chr4_gene_123193	0	0	0	0	0	24.4584	NA	NA	0	4.67007	exonic	KIAA1109	chr4	123192001	123193000	chr4:123192001-123193000
chr5_gene_150038	0	0	0	0	0	24.4584	NA	NA	0	4.67007	UTR3	SYNPO(NM_007286:c.*352_*1351delins0)	chr5	150037001	150038000	chr5:150037001-150038000
chr6_gene_159404	0	0	0	0	0	24.4584	NA	NA	0	4.67007	exonic	RSPH3	chr6	159403001	159404000	chr6:159403001-159404000
chr9_gene_20978	0	0	0	0	0	24.4584	NA	NA	0	4.67007	intronic	FOCAD	chr9	20977001	20978000	chr9:20977001-20978000
chr9_gene_33027	0	0	0	0	0	24.4584	NA	NA	0	4.67007	exonic	DNAJA1	chr9	33026001	33027000	chr9:33026001-33027000
chr10_gene_90709	0	0	0	0	0	24.4584	NA	NA	0	4.67007	exonic	ACTA2	chr10	90708001	90709000	chr10:90708001-90709000
chr11_gene_2700	0	0	0	0	0	24.4584	NA	NA	0	4.67007	ncRNA_exonic	KCNQ1OT1	chr11	2699001	2700000	chr11:2699001-2700000
chr11_gene_64536	0	0	0	0	0	24.4584	NA	NA	0	4.67007	exonic	SF1	chr11	64535001	64536000	chr11:64535001-64536000
chr11_gene_95781	0	0	0	0	0	24.4584	NA	NA	0	4.67007	intronic	MAML2	chr11	95780001	95781000	chr11:95780001-95781000
chr12_gene_50143	0	0	0	0	0	24.4584	NA	NA	0	4.67007	intronic	TMBIM6	chr12	50142001	50143000	chr12:50142001-50143000
chr12_gene_54918	0	0	0	0	0	24.4584	NA	NA	0	4.67007	exonic	NCKAP1L	chr12	54917001	54918000	chr12:54917001-54918000
chr12_gene_88488	0	0.299701	0	0	0	24.4584	0.25	0.543126	0.201446	4.67007	exonic	CEP290	chr12	88487001	88488000	chr12:88487001-88488000
chr14_gene_58031	0	0	0	0	0	24.4584	NA	NA	0	4.67007	exonic	SLC35F4	chr14	58030001	58031000	chr14:58030001-58031000
chr15_gene_57263	0	0	0	0	0	24.4584	NA	NA	0	4.67007	intronic	TCF12	chr15	57262001	57263000	chr15:57262001-57263000
chr15_gene_93546	0	0	0	0	0	24.4584	NA	NA	0	4.67007	exonic	CHD2	chr15	93545001	93546000	chr15:93545001-93546000
chr17_gene_18499	0	0	0	0	0	24.4584	NA	NA	0	4.67007	ncRNA_exonic	CCDC144B	chr17	18498001	18499000	chr17:18498001-18499000
chr17_gene_35307	0	0	0	0	0	24.4584	NA	NA	0	4.67007	exonic	AATF	chr17	35306001	35307000	chr17:35306001-35307000
chr17_gene_46257	0	0	0	0	0	24.4584	NA	NA	0	4.67007	intronic	SKAP1	chr17	46256001	46257000	chr17:46256001-46257000
chr17_gene_80321	7.13467	0	0	0	0	24.4584	0.25	0.543126	2.19135	4.67007	exonic	TEX19	chr17	80320001	80321000	chr17:80320001-80321000
chr20_gene_1444	0	0	0	0	0	24.4584	NA	NA	0	4.67007	intronic	NSFL1C	chr20	1443001	1444000	chr20:1443001-1444000
chrX_gene_30874	0	0	0	0	0	24.4584	NA	NA	0	4.67007	exonic	TAB3	chrX	30873001	30874000	chrX:30873001-30874000
chrX_gene_56764	0	0.299701	0	0	0	24.4584	0.25	0.543126	0.201446	4.67007	ncRNA_exonic	UQCRBP1	chrX	56763001	56764000	chrX:56763001-56764000
chr1_gene_93622	0	0	0	0	0	23.6151	NA	NA	0	4.62147	exonic	TMED5	chr1	93621001	93622000	chr1:93621001-93622000
chr1_gene_193177	0	6.29372	0	0	0	23.6151	0.25	0.543126	2.05202	4.62147	intronic	CDC73	chr1	193176001	193177000	chr1:193176001-193177000
chr1_gene_202105	0	0	0	0	0	23.6151	NA	NA	0	4.62147	exonic	ARL8A	chr1	202104001	202105000	chr1:202104001-202105000
chr1_gene_246444	0	12.2877	0	0	0	23.6151	0.25	0.543126	2.83671	4.62147	intronic	SMYD3	chr1	246443001	246444000	chr1:246443001-246444000
chr2_gene_178087	0	0	0	0	0	23.6151	NA	NA	0	4.62147	UTR3	HNRNPA3(NM_194247:c.*1881_*2880delins0)	chr2	178086001	178087000	chr2:178086001-178087000
chr2_gene_191866	0	0	0	0	0	23.6151	NA	NA	0	4.62147	exonic	STAT1	chr2	191865001	191866000	chr2:191865001-191866000
chr3_gene_50295	0	0	0	0	0	23.6151	NA	NA	0	4.62147	exonic	GNAI2	chr3	50294001	50295000	chr3:50294001-50295000
chr3_gene_100097	0	0	0	0	0	23.6151	NA	NA	0	4.62147	exonic	TOMM70A	chr3	100096001	100097000	chr3:100096001-100097000
chr3_gene_171032	0	0	0	0	0	23.6151	NA	NA	0	4.62147	intronic	TNIK	chr3	171031001	171032000	chr3:171031001-171032000
chr3_gene_191079	0	0	0	0	0	23.6151	NA	NA	0	4.62147	exonic	CCDC50	chr3	191078001	191079000	chr3:191078001-191079000
chr3_gene_196787	0	0	0	0	0	23.6151	NA	NA	0	4.62147	exonic	DLG1	chr3	196786001	196787000	chr3:196786001-196787000
chr6_gene_26218	0	0	0	0	0	23.6151	NA	NA	0	4.62147	exonic	HIST1H2AE	chr6	26217001	26218000	chr6:26217001-26218000
chr7_gene_90037	0	0	0	0	0	23.6151	NA	NA	0	4.62147	intronic	CLDN12	chr7	90036001	90037000	chr7:90036001-90037000
chr7_gene_111362	0	0	0	0	0	23.6151	NA	NA	0	4.62147	downstream	DOCK4	chr7	111361001	111362000	chr7:111361001-111362000
chr9_gene_139736	0	0	0	0	0	23.6151	NA	NA	0	4.62147	UTR3	RABL6(NM_024718:c.*27_*665delins0,NM_001173988:c.*27_*665delins0)	chr9	139735001	139736000	chr9:139735001-139736000
chr10_gene_14644	0	0	0	0	0	23.6151	NA	NA	0	4.62147	intronic	FAM107B	chr10	14643001	14644000	chr10:14643001-14644000
chr10_gene_74113	0	0	0	0	0	23.6151	NA	NA	0	4.62147	intronic	DNAJB12	chr10	74112001	74113000	chr10:74112001-74113000
chr10_gene_90751	0	0	0	0	0	23.6151	NA	NA	0	4.62147	exonic	FAS	chr10	90750001	90751000	chr10:90750001-90751000
chr10_gene_103918	0	4.19582	0	0	0	23.6151	0.25	0.543126	1.63129	4.62147	exonic	NOLC1	chr10	103917001	103918000	chr10:103917001-103918000
chr12_gene_4723	0	0	0	0	0	23.6151	NA	NA	0	4.62147	exonic	DYRK4	chr12	4722001	4723000	chr12:4722001-4723000
chr12_gene_54106	0	6.89313	0	0	0	23.6151	0.25	0.543126	2.15269	4.62147	exonic	CALCOCO1	chr12	54105001	54106000	chr12:54105001-54106000
chr12_gene_109052	0	0	0	0	0	23.6151	NA	NA	0	4.62147	exonic	CORO1C	chr12	109051001	109052000	chr12:109051001-109052000
chr13_gene_20644	0	0	0	0	0	23.6151	NA	NA	0	4.62147	intronic	ZMYM2	chr13	20643001	20644000	chr13:20643001-20644000
chr13_gene_42877	0	0	0	0	0	23.6151	NA	NA	0	4.62147	exonic	AKAP11	chr13	42876001	42877000	chr13:42876001-42877000
chr13_gene_46563	13.1428	0	0	0	0	23.6151	0.25	0.543126	2.92056	4.62147	exonic	ZC3H13	chr13	46562001	46563000	chr13:46562001-46563000
chr14_gene_24711	0	0	0	0	0	23.6151	NA	NA	0	4.62147	exonic	TINF2	chr14	24710001	24711000	chr14:24710001-24711000
chr14_gene_62245	0	0	0	0	0	23.6151	NA	NA	0	4.62147	exonic	SNAPC1	chr14	62244001	62245000	chr14:62244001-62245000
chr14_gene_73675	0.375509	0	0	0	0	23.6151	0.25	0.543126	0.248237	4.62147	intronic	PSEN1	chr14	73674001	73675000	chr14:73674001-73675000
chr15_gene_43819	0	0	0	0	0	23.6151	NA	NA	0	4.62147	exonic	MAP1A	chr15	43818001	43819000	chr15:43818001-43819000
chr16_gene_11062	0	0	0	0	0	23.6151	NA	NA	0	4.62147	intronic	CLEC16A	chr16	11061001	11062000	chr16:11061001-11062000
chr16_gene_25044	0	2.69731	0	0	0	23.6151	0.25	0.543126	1.23183	4.62147	ncRNA_exonic	LOC554206	chr16	25043001	25044000	chr16:25043001-25044000
chr17_gene_1581	0	0	0	0	0	23.6151	NA	NA	0	4.62147	exonic	PRPF8	chr17	1580001	1581000	chr17:1580001-1581000
chr17_gene_66032	0	5.39462	0	0	0	23.6151	0.25	0.543126	1.88648	4.62147	UTR5	KPNA2(NM_002266:c.-1401_-1293delins0)	chr17	66031001	66032000	chr17:66031001-66032000
chr19_gene_1036	0	0	0	0	0	23.6151	NA	NA	0	4.62147	intronic	CNN2	chr19	1035001	1036000	chr19:1035001-1036000
chr19_gene_32874	0	0	0	0	0	23.6151	NA	NA	0	4.62147	exonic	ZNF507	chr19	32873001	32874000	chr19:32873001-32874000
chr20_gene_39804	0	0	0	0	0	23.6151	NA	NA	0	4.62147	exonic	PLCG1	chr20	39803001	39804000	chr20:39803001-39804000
chrX_gene_19651	0	0	0	0	0	23.6151	NA	NA	0	4.62147	exonic	SH3KBP1	chrX	19650001	19651000	chrX:19650001-19651000
chr1_gene_24088	0	0	0	0	0	22.7717	NA	NA	0	4.57117	ncRNA_exonic	TCEB3-AS1	chr1	24087001	24088000	chr1:24087001-24088000
chr1_gene_71713	0	0	0	0	0	22.7717	NA	NA	0	4.57117	downstream	ZRANB2-AS2	chr1	71712001	71713000	chr1:71712001-71713000
chr1_gene_115261	0	0	0	0	0	22.7717	NA	NA	0	4.57117	exonic	CSDE1	chr1	115260001	115261000	chr1:115260001-115261000
chr1_gene_153722	0	0	0	0	0	22.7717	NA	NA	0	4.57117	exonic	INTS3	chr1	153721001	153722000	chr1:153721001-153722000
chr1_gene_161771	0	0	0	0	0	22.7717	NA	NA	0	4.57117	intronic	ATF6	chr1	161770001	161771000	chr1:161770001-161771000
chr1_gene_183105	0	0	0	0	0	22.7717	NA	NA	0	4.57117	exonic	LAMC1	chr1	183104001	183105000	chr1:183104001-183105000
chr1_gene_212783	0	0	0	0	0	22.7717	NA	NA	0	4.57117	UTR5	ATF3(NM_001674:c.-6363_-6092delins0,NM_001040619:c.-6363_-6092delins0,NM_001206488:c.-6534_-6263delins0,NM_001206484:c.-6534_-6263delins0)	chr1	212782001	212783000	chr1:212782001-212783000
chr2_gene_54119	0	0	0	0	0	22.7717	NA	NA	0	4.57117	intronic	PSME4	chr2	54118001	54119000	chr2:54118001-54119000
chr2_gene_101894	0	0	0	0	0	22.7717	NA	NA	0	4.57117	exonic	RNF149	chr2	101893001	101894000	chr2:101893001-101894000
chr3_gene_81789	0.375509	8.39163	0	0	0	22.7717	0.235766	0.543126	2.42856	4.57117	intronic	GBE1	chr3	81788001	81789000	chr3:81788001-81789000
chr3_gene_133885	0	0	0	0	0	22.7717	NA	NA	0	4.57117	intronic	RYK	chr3	133884001	133885000	chr3:133884001-133885000
chr3_gene_196080	0	0	0	0	0	22.7717	NA	NA	0	4.57117	downstream	UBXN7	chr3	196079001	196080000	chr3:196079001-196080000
chr4_gene_79855	0	0.299701	0	0	0	22.7717	0.25	0.543126	0.201446	4.57117	intronic	PAQR3	chr4	79854001	79855000	chr4:79854001-79855000
chr4_gene_100845	0	0	0	0	0	22.7717	NA	NA	0	4.57117	exonic	DNAJB14	chr4	100844001	100845000	chr4:100844001-100845000
chr5_gene_36986	0	0	0	0	0	22.7717	NA	NA	0	4.57117	exonic	NIPBL	chr5	36985001	36986000	chr5:36985001-36986000
chr5_gene_54614	0	13.1869	0	0	0	22.7717	0.25	0.543126	2.92475	4.57117	intronic	SKIV2L2	chr5	54613001	54614000	chr5:54613001-54614000
chr5_gene_84809	0	0	0	0	0	22.7717	NA	NA	0	4.57117	intergenic	EDIL3(dist=1127316),NBPF22P(dist=769262)	chr5	84808001	84809000	chr5:84808001-84809000
chr6_gene_15515	0	0	0	0	0	22.7717	NA	NA	0	4.57117	intronic	JARID2	chr6	15514001	15515000	chr6:15514001-15515000
chr6_gene_18149	0	0	0	0	0	22.7717	NA	NA	0	4.57117	exonic	TPMT	chr6	18148001	18149000	chr6:18148001-18149000
chr6_gene_27784	0	5.39462	0	0	0	22.7717	0.25	0.543126	1.88648	4.57117	exonic	HIST1H2BM	chr6	27783001	27784000	chr6:27783001-27784000
chr6_gene_87970	0	0	0	0	0	22.7717	NA	NA	0	4.57117	exonic	ZNF292	chr6	87969001	87970000	chr6:87969001-87970000
chr6_gene_143218	0	0	0	0	0	22.7717	NA	NA	0	4.57117	intronic	HIVEP2	chr6	143217001	143218000	chr6:143217001-143218000
chr7_gene_20374	0	0	0	0	0	22.7717	NA	NA	0	4.57117	intronic	ITGB8	chr7	20373001	20374000	chr7:20373001-20374000
chr7_gene_135095	0	0	0	0	0	22.7717	NA	NA	0	4.57117	intronic	CNOT4	chr7	135094001	135095000	chr7:135094001-135095000
chr7_gene_158571	0	0	0	0	0	22.7717	NA	NA	0	4.57117	intronic	ESYT2	chr7	158570001	158571000	chr7:158570001-158571000
chr8_gene_8196	0	0	0	0	0	22.7717	NA	NA	0	4.57117	intronic	SGK223	chr8	8195001	8196000	chr8:8195001-8196000
chr8_gene_17830	0	0	0	0	0	22.7717	NA	NA	0	4.57117	exonic	PCM1	chr8	17829001	17830000	chr8:17829001-17830000
chr8_gene_30039	0	0	0	0	0	22.7717	NA	NA	0	4.57117	exonic	DCTN6	chr8	30038001	30039000	chr8:30038001-30039000
chr8_gene_130938	0	0	0	0	0	22.7717	NA	NA	0	4.57117	intronic	FAM49B	chr8	130937001	130938000	chr8:130937001-130938000
chr9_gene_114995	0	0	0	0	0	22.7717	NA	NA	0	4.57117	exonic	PTBP3	chr9	114994001	114995000	chr9:114994001-114995000
chr9_gene_135908	15.0204	0	0	0	0	22.7717	0.25	0.543126	3.08919	4.57117	intronic	GTF3C5	chr9	135907001	135908000	chr9:135907001-135908000
chr10_gene_6011	0	0	0	0	0	22.7717	NA	NA	0	4.57117	exonic	IL15RA	chr10	6010001	6011000	chr10:6010001-6011000
chr10_gene_64953	0	0	0	0	0	22.7717	NA	NA	0	4.57117	exonic	JMJD1C	chr10	64952001	64953000	chr10:64952001-64953000
chr12_gene_9911	0.375509	0	0	0	0	22.7717	0.25	0.543126	0.248237	4.57117	intronic	CD69	chr12	9910001	9911000	chr12:9910001-9911000
chr12_gene_56366	0	0	0	0	0	22.7717	NA	NA	0	4.57117	exonic	CDK2	chr12	56365001	56366000	chr12:56365001-56366000
chr13_gene_30163	0	0	0	0	0	22.7717	NA	NA	0	4.57117	intronic	SLC7A1	chr13	30162001	30163000	chr13:30162001-30163000
chr14_gene_21543	0	0	0	0	0	22.7717	NA	NA	0	4.57117	exonic	ARHGEF40	chr14	21542001	21543000	chr14:21542001-21543000
chr14_gene_81953	0	0	0	0	0	22.7717	NA	NA	0	4.57117	exonic	SEL1L	chr14	81952001	81953000	chr14:81952001-81953000
chr16_gene_47298	0	0	0	0	0	22.7717	NA	NA	0	4.57117	intronic	ITFG1	chr16	47297001	47298000	chr16:47297001-47298000
chr17_gene_34148	0	0	0	0	0	22.7717	NA	NA	0	4.57117	exonic	TAF15	chr17	34147001	34148000	chr17:34147001-34148000
chr18_gene_67509	0	0	0	0	0	22.7717	NA	NA	0	4.57117	exonic	DOK6	chr18	67508001	67509000	chr18:67508001-67509000
chr19_gene_6533	0	0	0	0	0	22.7717	NA	NA	0	4.57117	exonic	TNFSF9	chr19	6532001	6533000	chr19:6532001-6533000
chr21_gene_43235	0	0	0	0	0	22.7717	NA	NA	0	4.57117	intronic	PRDM15	chr21	43234001	43235000	chr21:43234001-43235000
chr22_gene_47314	0	0	0	0	0	22.7717	NA	NA	0	4.57117	intronic	TBC1D22A	chr22	47313001	47314000	chr22:47313001-47314000
chrX_gene_80005	0	0	0	0	0	22.7717	NA	NA	0	4.57117	intronic	BRWD3	chrX	80004001	80005000	chrX:80004001-80005000
chrX_gene_101139	0	0	0	0	0	22.7717	NA	NA	0	4.57117	exonic	ZMAT1	chrX	101138001	101139000	chrX:101138001-101139000
chr1_gene_183543	0	0	0	0	0	21.9283	NA	NA	0	4.51906	exonic	NCF2	chr1	183542001	183543000	chr1:183542001-183543000
chr1_gene_204523	0	0	0	0	0	21.9283	NA	NA	0	4.51906	UTR3	MDM4(NM_001204172:c.*3191_*4190delins0,NM_001204171:c.*3191_*4190delins0,NM_001278517:c.*3191_*4190delins0,NM_001278518:c.*3834_*4833delins0,NM_002393:c.*3191_*4190delins0,NM_001278519:c.*3191_*4190delins0,NM_001278516:c.*4173_*5172delins0)	chr1	204522001	204523000	chr1:204522001-204523000
chr2_gene_10585	0	6.29372	0	0	0	21.9283	0.25	0.543126	2.05202	4.51906	exonic	ODC1	chr2	10584001	10585000	chr2:10584001-10585000
chr2_gene_20885	0	0	0	0	0	21.9283	NA	NA	0	4.51906	UTR3	C2orf43(NM_021925:c.*2662_*1663delins0,NM_001282722:c.*2662_*1663delins0,NM_001282721:c.*2662_*1663delins0,NM_001282724:c.*2904_*1905delins0,NM_001282719:c.*2662_*1663delins0,NM_001282720:c.*2662_*1663delins0,NM_001282723:c.*2904_*1905delins0)	chr2	20884001	20885000	chr2:20884001-20885000
chr2_gene_55563	9.76323	0	0	0	0	21.9283	0.25	0.543126	2.55621	4.51906	exonic	CCDC88A	chr2	55562001	55563000	chr2:55562001-55563000
chr2_gene_86691	0	0.299701	0	0	0	21.9283	0.25	0.543126	0.201446	4.51906	intronic	KDM3A	chr2	86690001	86691000	chr2:86690001-86691000
chr2_gene_88328	0	0	0	0	0	21.9283	NA	NA	0	4.51906	exonic	KRCC1	chr2	88327001	88328000	chr2:88327001-88328000
chr3_gene_4719	0	0	0	0	0	21.9283	NA	NA	0	4.51906	exonic	ITPR1	chr3	4718001	4719000	chr3:4718001-4719000
chr3_gene_160215	0	0	0	0	0	21.9283	NA	NA	0	4.51906	UTR3	KPNA4(NM_002268:c.*5891_*4892delins0)	chr3	160214001	160215000	chr3:160214001-160215000
chr4_gene_5821	0	0	0	0	0	21.9283	NA	NA	0	4.51906	downstream	CRMP1,EVC	chr4	5820001	5821000	chr4:5820001-5821000
chr4_gene_47858	0	0	0	0	0	21.9283	NA	NA	0	4.51906	exonic	NFXL1	chr4	47857001	47858000	chr4:47857001-47858000
chr4_gene_74129	1.50204	0	0	0	0	21.9283	0.25	0.543126	0.808194	4.51906	upstream	ANKRD17	chr4	74128001	74129000	chr4:74128001-74129000
chr5_gene_84920	0	0	0	0	0	21.9283	NA	NA	0	4.51906	intergenic	EDIL3(dist=1238316),NBPF22P(dist=658262)	chr5	84919001	84920000	chr5:84919001-84920000
chr6_gene_18150	0	0	0	0	0	21.9283	NA	NA	0	4.51906	exonic	TPMT	chr6	18149001	18150000	chr6:18149001-18150000
chr6_gene_83796	0	0	0	0	0	21.9283	NA	NA	0	4.51906	intronic	DOPEY1	chr6	83795001	83796000	chr6:83795001-83796000
chr6_gene_88412	0	8.69133	0	0	0	21.9283	0.25	0.543126	2.41837	4.51906	exonic	AKIRIN2	chr6	88411001	88412000	chr6:88411001-88412000
chr7_gene_1050	0	0	0	0	0	21.9283	NA	NA	0	4.51906	exonic	C7orf50	chr7	1049001	1050000	chr7:1049001-1050000
chr8_gene_91014	0	0	0	0	0	21.9283	NA	NA	0	4.51906	exonic	DECR1	chr8	91013001	91014000	chr8:91013001-91014000
chr8_gene_101725	0.375509	0	0	0	0	21.9283	0.25	0.543126	0.248237	4.51906	exonic	PABPC1	chr8	101724001	101725000	chr8:101724001-101725000
chr9_gene_35044	0	0	0	0	0	21.9283	NA	NA	0	4.51906	exonic	C9orf131	chr9	35043001	35044000	chr9:35043001-35044000
chr9_gene_132721	0	0	0	0	0	21.9283	NA	NA	0	4.51906	exonic	FNBP1	chr9	132720001	132721000	chr9:132720001-132721000
chr10_gene_12047	0	0	0	0	0	21.9283	NA	NA	0	4.51906	exonic	UPF2	chr10	12046001	12047000	chr10:12046001-12047000
chr10_gene_61565	0	0	0	0	0	21.9283	NA	NA	0	4.51906	exonic	CCDC6	chr10	61564001	61565000	chr10:61564001-61565000
chr11_gene_66981	0	6.59343	0	0	0	21.9283	0.25	0.543126	2.10323	4.51906	intronic	KDM2A	chr11	66980001	66981000	chr11:66980001-66981000
chr12_gene_50031	0	0	0	0	0	21.9283	NA	NA	0	4.51906	exonic	PRPF40B	chr12	50030001	50031000	chr12:50030001-50031000
chr12_gene_72058	0	9.89014	0	0	0	21.9283	0.25	0.543126	2.57169	4.51906	exonic	ZFC3H1	chr12	72057001	72058000	chr12:72057001-72058000
chr13_gene_77672	0	0	0	0	0	21.9283	NA	NA	0	4.51906	exonic	MYCBP2	chr13	77671001	77672000	chr13:77671001-77672000
chr14_gene_31046	0	0	0	0	0	21.9283	NA	NA	0	4.51906	intronic	G2E3	chr14	31045001	31046000	chr14:31045001-31046000
chr14_gene_85464	0	0	0	0	0	21.9283	NA	NA	0	4.51906	intergenic	NONE(dist=NONE),LINC00911(dist=396223)	chr14	85463001	85464000	chr14:85463001-85464000
chr15_gene_42823	0	0	0	0	0	21.9283	NA	NA	0	4.51906	exonic	SNAP23	chr15	42822001	42823000	chr15:42822001-42823000
chr15_gene_77135	0	0	0	0	0	21.9283	NA	NA	0	4.51906	exonic	SCAPER	chr15	77134001	77135000	chr15:77134001-77135000
chr16_gene_3782	0	0	0	0	0	21.9283	NA	NA	0	4.51906	exonic	CREBBP	chr16	3781001	3782000	chr16:3781001-3782000
chr16_gene_12007	0	0	0	0	0	21.9283	NA	NA	0	4.51906	intronic	GSPT1	chr16	12006001	12007000	chr16:12006001-12007000
chr16_gene_47006	0	8.09193	0	0	0	21.9283	0.25	0.543126	2.33513	4.51906	exonic	DNAJA2	chr16	47005001	47006000	chr16:47005001-47006000
chr16_gene_85647	0	0	0	0	0	21.9283	NA	NA	0	4.51906	exonic	GSE1	chr16	85646001	85647000	chr16:85646001-85647000
chr16_gene_89350	0	0.299701	0	0	0	21.9283	0.25	0.543126	0.201446	4.51906	exonic	ANKRD11	chr16	89349001	89350000	chr16:89349001-89350000
chr17_gene_26910	0	6.89313	0	0	0	21.9283	0.25	0.543126	2.15269	4.51906	intronic	SPAG5	chr17	26909001	26910000	chr17:26909001-26910000
chr17_gene_74497	0	0	0	0	0	21.9283	NA	NA	0	4.51906	intronic	RHBDF2	chr17	74496001	74497000	chr17:74496001-74497000
chr17_gene_75425	0	0	0	0	0	21.9283	NA	NA	0	4.51906	intronic	2015-09-09	chr17	75424001	75425000	chr17:75424001-75425000
chr19_gene_42604	0	0	0	0	0	21.9283	NA	NA	0	4.51906	exonic	POU2F2	chr19	42603001	42604000	chr19:42603001-42604000
chr19_gene_50190	0.375509	14.9851	0	0	0	21.9283	0.242025	0.543126	3.11774	4.51906	exonic	PRMT1	chr19	50189001	50190000	chr19:50189001-50190000
chr19_gene_56171	0	0	0	0	0	21.9283	NA	NA	0	4.51906	exonic	U2AF2	chr19	56170001	56171000	chr19:56170001-56171000
chr19_gene_57806	0	0	0	0	0	21.9283	NA	NA	0	4.51906	UTR3	ZNF460(NM_006635:c.*1403_*1838delins0)	chr19	57805001	57806000	chr19:57805001-57806000
chr20_gene_49203	0	0.299701	0	0	0	21.9283	0.25	0.543126	0.201446	4.51906	ncRNA_exonic	MIR645	chr20	49202001	49203000	chr20:49202001-49203000
chr21_gene_47018	0	0	0	0	0	21.9283	NA	NA	0	4.51906	intergenic	SLC19A1(dist=54616),LOC100129027(dist=229755)	chr21	47017001	47018000	chr21:47017001-47018000
chr22_gene_38775	0	0	0	0	0	21.9283	NA	NA	0	4.51906	ncRNA_intronic	LOC400927	chr22	38774001	38775000	chr22:38774001-38775000
chr22_gene_43016	0.375509	0	0	0	0	21.9283	0.25	0.543126	0.248237	4.51906	exonic	CYB5R3	chr22	43015001	43016000	chr22:43015001-43016000
chr22_gene_50320	0	0	0	0	0	21.9283	NA	NA	0	4.51906	exonic	CRELD2	chr22	50319001	50320000	chr22:50319001-50320000
chr1_gene_8628	0	0	0	0	0	21.0849	NA	NA	0	4.46499	intronic	RERE	chr1	8627001	8628000	chr1:8627001-8628000
chr1_gene_113246	0	0	0	0	0	21.0849	NA	NA	0	4.46499	exonic	RHOC	chr1	113245001	113246000	chr1:113245001-113246000
chr1_gene_150084	0	0	0	0	0	21.0849	NA	NA	0	4.46499	intronic	VPS45	chr1	150083001	150084000	chr1:150083001-150084000
chr1_gene_171482	0	0.299701	0	0	0	21.0849	0.25	0.543126	0.201446	4.46499	exonic	PRRC2C	chr1	171481001	171482000	chr1:171481001-171482000
chr1_gene_200792	0	0	0	0	0	21.0849	NA	NA	0	4.46499	intronic	CAMSAP2	chr1	200791001	200792000	chr1:200791001-200792000
chr2_gene_27657	0	0	0	0	0	21.0849	NA	NA	0	4.46499	exonic	NRBP1	chr2	27656001	27657000	chr2:27656001-27657000
chr2_gene_60995	0	0	0	0	0	21.0849	NA	NA	0	4.46499	intronic	PAPOLG	chr2	60994001	60995000	chr2:60994001-60995000
chr2_gene_65496	0	0	0	0	0	21.0849	NA	NA	0	4.46499	exonic	ACTR2	chr2	65495001	65496000	chr2:65495001-65496000
chr2_gene_88926	0	8.09193	0	0	0	21.0849	0.25	0.543126	2.33513	4.46499	intronic	EIF2AK3	chr2	88925001	88926000	chr2:88925001-88926000
chr2_gene_135050	0	0	0	0	0	21.0849	NA	NA	0	4.46499	intronic	MGAT5	chr2	135049001	135050000	chr2:135049001-135050000
chr3_gene_23518	0	0	0	0	0	21.0849	NA	NA	0	4.46499	ncRNA_intronic	MIR548AC	chr3	23517001	23518000	chr3:23517001-23518000
chr3_gene_31575	0	0	0	0	0	21.0849	NA	NA	0	4.46499	exonic	STT3B	chr3	31574001	31575000	chr3:31574001-31575000
chr3_gene_47928	0	0	0	0	0	21.0849	NA	NA	0	4.46499	intronic	MAP4	chr3	47927001	47928000	chr3:47927001-47928000
chr3_gene_119765	0	0	0	0	0	21.0849	NA	NA	0	4.46499	intronic	GSK3B	chr3	119764001	119765000	chr3:119764001-119765000
chr3_gene_160114	0	0	0	0	0	21.0849	NA	NA	0	4.46499	intronic	IFT80	chr3	160113001	160114000	chr3:160113001-160114000
chr3_gene_170783	0	0.299701	0	0	0	21.0849	0.25	0.543126	0.201446	4.46499	intronic	TNIK	chr3	170782001	170783000	chr3:170782001-170783000
chr3_gene_171057	0	0	0	0	0	21.0849	NA	NA	0	4.46499	intronic	TNIK	chr3	171056001	171057000	chr3:171056001-171057000
chr3_gene_196082	0	0	0	0	0	21.0849	NA	NA	0	4.46499	UTR3	UBXN7(NM_015562:c.*2555_*1556delins0)	chr3	196081001	196082000	chr3:196081001-196082000
chr3_gene_196779	0	0	0	0	0	21.0849	NA	NA	0	4.46499	exonic	DLG1	chr3	196778001	196779000	chr3:196778001-196779000
chr3_gene_197425	0	0	0	0	0	21.0849	NA	NA	0	4.46499	intronic	KIAA0226	chr3	197424001	197425000	chr3:197424001-197425000
chr4_gene_79103	6.75916	0	0	0	0	21.0849	0.25	0.543126	2.13079	4.46499	intronic	FRAS1	chr4	79102001	79103000	chr4:79102001-79103000
chr4_gene_113185	0	0	0	0	0	21.0849	NA	NA	0	4.46499	exonic	AP1AR	chr4	113184001	113185000	chr4:113184001-113185000
chr5_gene_138298	0	0	0	0	0	21.0849	NA	NA	0	4.46499	intronic	SIL1	chr5	138297001	138298000	chr5:138297001-138298000
chr5_gene_148732	0	0	0	0	0	21.0849	NA	NA	0	4.46499	UTR3	GRPEL2(NM_152407:c.*156_*1155delins0)	chr5	148731001	148732000	chr5:148731001-148732000
chr5_gene_176765	21.0285	0	0	0	0	21.0849	0.25	0.543126	3.52535	4.46499	exonic	LMAN2	chr5	176764001	176765000	chr5:176764001-176765000
chr5_gene_179158	0	0	0	0	0	21.0849	NA	NA	0	4.46499	UTR3	CANX(NM_001746:c.*1356_*2355delins0,NM_001024649:c.*1356_*2355delins0)	chr5	179157001	179158000	chr5:179157001-179158000
chr6_gene_305	0	8.99104	0	0	0	21.0849	0.25	0.543126	2.45826	4.46499	exonic	DUSP22	chr6	304001	305000	chr6:304001-305000
chr6_gene_4063	0	0	0	0	0	21.0849	NA	NA	0	4.46499	UTR3	PRPF4B(NM_003913:c.*1151_*2150delins0)	chr6	4062001	4063000	chr6:4062001-4063000
chr6_gene_37893	0	0	0	0	0	21.0849	NA	NA	0	4.46499	intronic	ZFAND3	chr6	37892001	37893000	chr6:37892001-37893000
chr7_gene_77261	0	0	0	0	0	21.0849	NA	NA	0	4.46499	intronic	PTPN12	chr7	77260001	77261000	chr7:77260001-77261000
chr7_gene_151060	0	0	0	0	0	21.0849	NA	NA	0	4.46499	intronic	NUB1	chr7	151059001	151060000	chr7:151059001-151060000
chr8_gene_90728	0	0.299701	0	0	0	21.0849	0.25	0.543126	0.201446	4.46499	downstream	LOC101929709	chr8	90727001	90728000	chr8:90727001-90728000
chr8_gene_100025	0	0	0	0	0	21.0849	NA	NA	0	4.46499	upstream	VPS13B	chr8	100024001	100025000	chr8:100024001-100025000
chr8_gene_101272	0	0	0	0	0	21.0849	NA	NA	0	4.46499	exonic	RNF19A	chr8	101271001	101272000	chr8:101271001-101272000
chr9_gene_5764	0	0	0	0	0	21.0849	NA	NA	0	4.46499	exonic	RIC1	chr9	5763001	5764000	chr9:5763001-5764000
chr9_gene_132882	0	0	0	0	0	21.0849	NA	NA	0	4.46499	intronic	GPR107	chr9	132881001	132882000	chr9:132881001-132882000
chr10_gene_45473	20.2775	0	0	0	0	21.0849	0.25	0.543126	3.47751	4.46499	exonic	C10orf10	chr10	45472001	45473000	chr10:45472001-45473000
chr10_gene_90702	0	0	0	0	0	21.0849	NA	NA	0	4.46499	exonic	ACTA2	chr10	90701001	90702000	chr10:90701001-90702000
chr10_gene_93769	0	0	0	0	0	21.0849	NA	NA	0	4.46499	exonic	BTAF1	chr10	93768001	93769000	chr10:93768001-93769000
chr10_gene_112344	0	9.59044	0	0	0	21.0849	0.25	0.543126	2.53486	4.46499	exonic	SMC3	chr10	112343001	112344000	chr10:112343001-112344000
chr12_gene_7055	0	0	0	0	0	21.0849	NA	NA	0	4.46499	exonic	C12orf57	chr12	7054001	7055000	chr12:7054001-7055000
chr12_gene_12542	0	0	0	0	0	21.0849	NA	NA	0	4.46499	intronic	LOH12CR1	chr12	12541001	12542000	chr12:12541001-12542000
chr12_gene_69929	0	0	0	0	0	21.0849	NA	NA	0	4.46499	intronic	FRS2	chr12	69928001	69929000	chr12:69928001-69929000
chr13_gene_41640	0	0	0	0	0	21.0849	NA	NA	0	4.46499	exonic	WBP4	chr13	41639001	41640000	chr13:41639001-41640000
chr13_gene_73334	0	0	0	0	0	21.0849	NA	NA	0	4.46499	exonic	DIS3	chr13	73333001	73334000	chr13:73333001-73334000
chr14_gene_71430	0	0	0	0	0	21.0849	NA	NA	0	4.46499	exonic	PCNX	chr14	71429001	71430000	chr14:71429001-71430000
chr15_gene_60848	0	0	0	0	0	21.0849	NA	NA	0	4.46499	ncRNA_intronic	RORA-AS1	chr15	60847001	60848000	chr15:60847001-60848000
chr15_gene_64108	0	0	0	0	0	21.0849	NA	NA	0	4.46499	intronic	HERC1	chr15	64107001	64108000	chr15:64107001-64108000
chr15_gene_93548	0	0	0	0	0	21.0849	NA	NA	0	4.46499	exonic	CHD2	chr15	93547001	93548000	chr15:93547001-93548000
chr15_gene_96388	0	0	0	0	0	21.0849	NA	NA	0	4.46499	intergenic	LINC00924(dist=335925),NR2F2-AS1(dist=282589)	chr15	96387001	96388000	chr15:96387001-96388000
chr15_gene_99799	0	0.299701	0	0	0	21.0849	0.25	0.543126	0.201446	4.46499	ncRNA_exonic	HSP90B2P	chr15	99798001	99799000	chr15:99798001-99799000
chr16_gene_15796	0	0	0	0	0	21.0849	NA	NA	0	4.46499	intronic	NDE1	chr16	15795001	15796000	chr16:15795001-15796000
chr16_gene_81025	19.5265	0	0	0	0	21.0849	0.25	0.543126	3.42804	4.46499	intronic	CMC2	chr16	81024001	81025000	chr16:81024001-81025000
chr16_gene_85636	0	0	0	0	0	21.0849	NA	NA	0	4.46499	upstream	GSE1	chr16	85635001	85636000	chr16:85635001-85636000
chr17_gene_1464	0	0	0	0	0	21.0849	NA	NA	0	4.46499	intronic	PITPNA	chr17	1463001	1464000	chr17:1463001-1464000
chr17_gene_42479	0	0	0	0	0	21.0849	NA	NA	0	4.46499	exonic	GPATCH8	chr17	42478001	42479000	chr17:42478001-42479000
chr17_gene_43077	0	0	0	0	0	21.0849	NA	NA	0	4.46499	intergenic	C1QL1(dist=30357),DCAKD(dist=23706)	chr17	43076001	43077000	chr17:43076001-43077000
chr18_gene_13009	0	0	0	0	0	21.0849	NA	NA	0	4.46499	exonic	CEP192	chr18	13008001	13009000	chr18:13008001-13009000
chr18_gene_21725	0	0	0	0	0	21.0849	NA	NA	0	4.46499	intronic	CABYR	chr18	21724001	21725000	chr18:21724001-21725000
chr18_gene_33746	0	0	0	0	0	21.0849	NA	NA	0	4.46499	intronic	ELP2	chr18	33745001	33746000	chr18:33745001-33746000
chr18_gene_60964	0	0	0	0	0	21.0849	NA	NA	0	4.46499	intronic	BCL2	chr18	60963001	60964000	chr18:60963001-60964000
chr19_gene_6536	0	4.79522	0	0	0	21.0849	0.25	0.543126	1.76452	4.46499	exonic	TNFSF9	chr19	6535001	6536000	chr19:6535001-6536000
chr19_gene_14553	0	8.39163	0	0	0	21.0849	0.25	0.543126	2.37735	4.46499	exonic	PKN1	chr19	14552001	14553000	chr19:14552001-14553000
chr21_gene_35515	0	0	0	0	0	21.0849	NA	NA	0	4.46499	exonic	MRPS6	chr21	35514001	35515000	chr21:35514001-35515000
chr22_gene_30986	0	0	0	0	0	21.0849	NA	NA	0	4.46499	exonic	PES1	chr22	30985001	30986000	chr22:30985001-30986000
chrX_gene_40580	0	0	0	0	0	21.0849	NA	NA	0	4.46499	intronic	MED14	chrX	40579001	40580000	chrX:40579001-40580000
chrX_gene_41601	0	0	0	0	0	21.0849	NA	NA	0	4.46499	intronic	CASK	chrX	41600001	41601000	chrX:41600001-41601000
chrX_gene_44926	0	0	0	0	0	21.0849	NA	NA	0	4.46499	intronic	KDM6A	chrX	44925001	44926000	chrX:44925001-44926000
chrX_gene_85341	0	0	0	0	0	21.0849	NA	NA	0	4.46499	intergenic	CHM(dist=37435),DACH2(dist=62455)	chrX	85340001	85341000	chrX:85340001-85341000
chr1_gene_989	0	0	0	0	0	20.2415	NA	NA	0	4.40881	exonic	AGRN	chr1	988001	989000	chr1:988001-989000
chr1_gene_40037	0	0	0	0	0	20.2415	NA	NA	0	4.40881	exonic	PABPC4	chr1	40036001	40037000	chr1:40036001-40037000
chr1_gene_155231	0	0	0	0	0	20.2415	NA	NA	0	4.40881	exonic	SCAMP3	chr1	155230001	155231000	chr1:155230001-155231000
chr1_gene_156101	0	0	0	0	0	20.2415	NA	NA	0	4.40881	exonic	LMNA	chr1	156100001	156101000	chr1:156100001-156101000
chr1_gene_160260	0	0	0	0	0	20.2415	NA	NA	0	4.40881	exonic	COPA	chr1	160259001	160260000	chr1:160259001-160260000
chr1_gene_161768	0	0	0	0	0	20.2415	NA	NA	0	4.40881	intronic	ATF6	chr1	161767001	161768000	chr1:161767001-161768000
chr1_gene_230238	0	0	0	0	0	20.2415	NA	NA	0	4.40881	intronic	GALNT2	chr1	230237001	230238000	chr1:230237001-230238000
chr1_gene_245024	0	0	0	0	0	20.2415	NA	NA	0	4.40881	exonic	HNRNPU	chr1	245023001	245024000	chr1:245023001-245024000
chr2_gene_27913	0	0	0	0	0	20.2415	NA	NA	0	4.40881	intronic	SLC4A1AP	chr2	27912001	27913000	chr2:27912001-27913000
chr2_gene_46870	0	0	0	0	0	20.2415	NA	NA	0	4.40881	intergenic	CRIPT(dist=11686),SOCS5(dist=56099)	chr2	46869001	46870000	chr2:46869001-46870000
chr2_gene_97032	0	0	0	0	0	20.2415	NA	NA	0	4.40881	exonic	NCAPH	chr2	97031001	97032000	chr2:97031001-97032000
chr2_gene_97530	0	0	0	0	0	20.2415	NA	NA	0	4.40881	exonic	SEMA4C	chr2	97529001	97530000	chr2:97529001-97530000
chr2_gene_131807	0	0	0	0	0	20.2415	NA	NA	0	4.40881	UTR3	FAM168B(NM_001009993:c.*4037_*3038delins0)	chr2	131806001	131807000	chr2:131806001-131807000
chr2_gene_223404	0	0	0	0	0	20.2415	NA	NA	0	4.40881	intronic	SGPP2	chr2	223403001	223404000	chr2:223403001-223404000
chr3_gene_14516	0	0	0	0	0	20.2415	NA	NA	0	4.40881	intronic	SLC6A6	chr3	14515001	14516000	chr3:14515001-14516000
chr3_gene_28357	0	0	0	0	0	20.2415	NA	NA	0	4.40881	intronic	CMC1	chr3	28356001	28357000	chr3:28356001-28357000
chr3_gene_53218	0	0	0	0	0	20.2415	NA	NA	0	4.40881	exonic	PRKCD	chr3	53217001	53218000	chr3:53217001-53218000
chr3_gene_107278	0	0.299701	0	0	0	20.2415	0.25	0.543126	0.201446	4.40881	intronic	BBX	chr3	107277001	107278000	chr3:107277001-107278000
chr3_gene_112287	0	0.299701	0	0	0	20.2415	0.25	0.543126	0.201446	4.40881	intronic	SLC35A5	chr3	112286001	112287000	chr3:112286001-112287000
chr3_gene_124873	0	0	0	0	0	20.2415	NA	NA	0	4.40881	intronic	SLC12A8	chr3	124872001	124873000	chr3:124872001-124873000
chr3_gene_131104	0	0	0	0	0	20.2415	NA	NA	0	4.40881	UTR3	NUDT16(NM_001171905:c.*715_*1714delins0,NM_152395:c.*816_*1815delins0)	chr3	131103001	131104000	chr3:131103001-131104000
chr3_gene_138374	0	0	0	0	0	20.2415	NA	NA	0	4.40881	UTR3	PIK3CB(NM_001256045:c.*1230_*231delins0,NM_006219:c.*1230_*231delins0)	chr3	138373001	138374000	chr3:138373001-138374000
chr3_gene_150165	0	0	0	0	0	20.2415	NA	NA	0	4.40881	intronic	TSC22D2	chr3	150164001	150165000	chr3:150164001-150165000
chr3_gene_171146	0	0	0	0	0	20.2415	NA	NA	0	4.40881	intronic	TNIK	chr3	171145001	171146000	chr3:171145001-171146000
chr3_gene_184019	0	0	0	0	0	20.2415	NA	NA	0	4.40881	exonic	PSMD2	chr3	184018001	184019000	chr3:184018001-184019000
chr4_gene_113181	0	0	0	0	0	20.2415	NA	NA	0	4.40881	intronic	AP1AR	chr4	113180001	113181000	chr4:113180001-113181000
chr4_gene_129993	0	0	0	0	0	20.2415	NA	NA	0	4.40881	intronic	SCLT1	chr4	129992001	129993000	chr4:129992001-129993000
chr4_gene_153768	0	0	0	0	0	20.2415	NA	NA	0	4.40881	intronic	ARFIP1	chr4	153767001	153768000	chr4:153767001-153768000
chr5_gene_65351	0	0	0	0	0	20.2415	NA	NA	0	4.40881	exonic	ERBB2IP	chr5	65350001	65351000	chr5:65350001-65351000
chr5_gene_95278	0	0	0	0	0	20.2415	NA	NA	0	4.40881	intronic	ELL2	chr5	95277001	95278000	chr5:95277001-95278000
chr5_gene_130327	0	0	0	0	0	20.2415	NA	NA	0	4.40881	intergenic	CHSY3(dist=803674),HINT1(dist=167976)	chr5	130326001	130327000	chr5:130326001-130327000
chr5_gene_140699	0	0	0	0	0	20.2415	NA	NA	0	4.40881	exonic	TAF7	chr5	140698001	140699000	chr5:140698001-140699000
chr5_gene_142414	0	9.59044	0	0	0	20.2415	0.25	0.543126	2.53486	4.40881	intronic	ARHGAP26	chr5	142413001	142414000	chr5:142413001-142414000
chr6_gene_35380	0	0	0	0	0	20.2415	NA	NA	0	4.40881	intronic	PPARD	chr6	35379001	35380000	chr6:35379001-35380000
chr6_gene_39927	0	0	0	0	0	20.2415	NA	NA	0	4.40881	intergenic	MOCS1(dist=23711),LINC00951(dist=385084)	chr6	39926001	39927000	chr6:39926001-39927000
chr6_gene_72007	0	0	0	0	0	20.2415	NA	NA	0	4.40881	exonic	OGFRL1	chr6	72006001	72007000	chr6:72006001-72007000
chr6_gene_83888	0	0	0	0	0	20.2415	NA	NA	0	4.40881	intronic	PGM3	chr6	83887001	83888000	chr6:83887001-83888000
chr6_gene_131223	0	16.1839	0	0	0	20.2415	0.25	0.543126	3.18459	4.40881	exonic	EPB41L2	chr6	131222001	131223000	chr6:131222001-131223000
chr7_gene_77148	0	0	0	0	0	20.2415	NA	NA	0	4.40881	intergenic	LOC101927243(dist=92241),PTPN12(dist=18773)	chr7	77147001	77148000	chr7:77147001-77148000
chr7_gene_108133	0	0	0	0	0	20.2415	NA	NA	0	4.40881	intronic	PNPLA8	chr7	108132001	108133000	chr7:108132001-108133000
chr8_gene_24828	0	0	0	0	0	20.2415	NA	NA	0	4.40881	intergenic	NEFL(dist=12618),DOCK5(dist=214287)	chr8	24827001	24828000	chr8:24827001-24828000
chr8_gene_33377	0	0	0	0	0	20.2415	NA	NA	0	4.40881	upstream	TTI2	chr8	33376001	33377000	chr8:33376001-33377000
chr8_gene_48408	0	0	0	0	0	20.2415	NA	NA	0	4.40881	intronic	SPIDR	chr8	48407001	48408000	chr8:48407001-48408000
chr8_gene_101172	0	0	0	0	0	20.2415	NA	NA	0	4.40881	intronic	SPAG1	chr8	101171001	101172000	chr8:101171001-101172000
chr8_gene_101490	0	0	0	0	0	20.2415	NA	NA	0	4.40881	intergenic	MIR4471(dist=93928),ANKRD46(dist=31980)	chr8	101489001	101490000	chr8:101489001-101490000
chr8_gene_134251	0	0	0	0	0	20.2415	NA	NA	0	4.40881	UTR3	NDRG1(NM_006096:c.*1120_*121delins0,NM_001258433:c.*1120_*121delins0,NM_001135242:c.*1120_*121delins0,NM_001258432:c.*1120_*121delins0)	chr8	134250001	134251000	chr8:134250001-134251000
chr9_gene_33918	0	0	0	0	0	20.2415	NA	NA	0	4.40881	exonic	UBE2R2	chr9	33917001	33918000	chr9:33917001-33918000
chr9_gene_88248	0	0	0	0	0	20.2415	NA	NA	0	4.40881	exonic	AGTPBP1	chr9	88247001	88248000	chr9:88247001-88248000
chr9_gene_127114	0	0	0	0	0	20.2415	NA	NA	0	4.40881	exonic	NEK6	chr9	127113001	127114000	chr9:127113001-127114000
chr9_gene_128524	0	0	0	0	0	20.2415	NA	NA	0	4.40881	intronic	PBX3	chr9	128523001	128524000	chr9:128523001-128524000
chr10_gene_5980	0	4.79522	0	0	0	20.2415	0.25	0.543126	1.76452	4.40881	exonic	FBXO18	chr10	5979001	5980000	chr10:5979001-5980000
chr10_gene_76209	0	0	0	0	0	20.2415	NA	NA	0	4.40881	intronic	ADK	chr10	76208001	76209000	chr10:76208001-76209000
chr11_gene_64621	0.375509	0	0	0	0	20.2415	0.25	0.543126	0.248237	4.40881	UTR3	EHD1(NM_006795:c.*1606_*805delins0,NM_001282444:c.*1606_*805delins0,NM_001282445:c.*1606_*805delins0)	chr11	64620001	64621000	chr11:64620001-64621000
chr12_gene_49498	0	0	0	0	0	20.2415	NA	NA	0	4.40881	exonic	LMBR1L	chr12	49497001	49498000	chr12:49497001-49498000
chr12_gene_75894	0	0	0	0	0	20.2415	NA	NA	0	4.40881	exonic	KRR1	chr12	75893001	75894000	chr12:75893001-75894000
chr12_gene_104688	0	0	0	0	0	20.2415	NA	NA	0	4.40881	intronic	TXNRD1	chr12	104687001	104688000	chr12:104687001-104688000
chr12_gene_124497	0	0.299701	0	0	0	20.2415	0.25	0.543126	0.201446	4.40881	exonic	ZNF664	chr12	124496001	124497000	chr12:124496001-124497000
chr14_gene_62180	0	0.299701	0	0	0	20.2415	0.25	0.543126	0.201446	4.40881	intronic	HIF1A	chr14	62179001	62180000	chr14:62179001-62180000
chr14_gene_67853	0	0	0	0	0	20.2415	NA	NA	0	4.40881	UTR3	EIF2S1(NM_004094:c.*1844_*2843delins0)	chr14	67852001	67853000	chr14:67852001-67853000
chr14_gene_70239	0	7.19283	0	0	0	20.2415	0.25	0.543126	2.20051	4.40881	exonic	SRSF5	chr14	70238001	70239000	chr14:70238001-70239000
chr14_gene_71444	0	0	0	0	0	20.2415	NA	NA	0	4.40881	exonic	PCNX	chr14	71443001	71444000	chr14:71443001-71444000
chr14_gene_75560	0	0.599402	0	0	0	20.2415	0.25	0.543126	0.37818	4.40881	intronic	NEK9	chr14	75559001	75560000	chr14:75559001-75560000
chr15_gene_44784	0	0	0	0	0	20.2415	NA	NA	0	4.40881	exonic	CTDSPL2	chr15	44783001	44784000	chr15:44783001-44784000
chr15_gene_64405	0	0	0	0	0	20.2415	NA	NA	0	4.40881	exonic	SNX1	chr15	64404001	64405000	chr15:64404001-64405000
chr15_gene_65256	0	0	0	0	0	20.2415	NA	NA	0	4.40881	exonic	SPG21	chr15	65255001	65256000	chr15:65255001-65256000
chr15_gene_86023	0	0	0	0	0	20.2415	NA	NA	0	4.40881	intronic	AKAP13	chr15	86022001	86023000	chr15:86022001-86023000
chr15_gene_93481	0	0	0	0	0	20.2415	NA	NA	0	4.40881	exonic	CHD2	chr15	93480001	93481000	chr15:93480001-93481000
chr15_gene_94907	0	0	0	0	0	20.2415	NA	NA	0	4.40881	intronic	MCTP2	chr15	94906001	94907000	chr15:94906001-94907000
chr16_gene_69635	0	0	0	0	0	20.2415	NA	NA	0	4.40881	intronic	NFAT5	chr16	69634001	69635000	chr16:69634001-69635000
chr17_gene_16345	0	0	0	0	0	20.2415	NA	NA	0	4.40881	ncRNA_exonic	LRRC75A-AS1,SNORD65	chr17	16344001	16345000	chr17:16344001-16345000
chr17_gene_31176	0	0	0	0	0	20.2415	NA	NA	0	4.40881	intronic	MYO1D	chr17	31175001	31176000	chr17:31175001-31176000
chr17_gene_37047	0	0	0	0	0	20.2415	NA	NA	0	4.40881	exonic	LASP1	chr17	37046001	37047000	chr17:37046001-37047000
chr17_gene_49044	0	0	0	0	0	20.2415	NA	NA	0	4.40881	exonic	SPAG9	chr17	49043001	49044000	chr17:49043001-49044000
chr18_gene_21148	0	0	0	0	0	20.2415	NA	NA	0	4.40881	intronic	NPC1	chr18	21147001	21148000	chr18:21147001-21148000
chr18_gene_60936	0	0	0	0	0	20.2415	NA	NA	0	4.40881	intronic	BCL2	chr18	60935001	60936000	chr18:60935001-60936000
chr19_gene_3679	0	18.8812	0	0	0	20.2415	0.25	0.543126	3.38413	4.40881	intronic	PIP5K1C	chr19	3678001	3679000	chr19:3678001-3679000
chr19_gene_4362	0	8.09193	0	0	0	20.2415	0.25	0.543126	2.33513	4.40881	exonic	SH3GL1	chr19	4361001	4362000	chr19:4361001-4362000
chr19_gene_6419	0	0	0	0	0	20.2415	NA	NA	0	4.40881	exonic	KHSRP	chr19	6418001	6419000	chr19:6418001-6419000
chr19_gene_8469	0	0	0	0	0	20.2415	NA	NA	0	4.40881	exonic	RAB11B	chr19	8468001	8469000	chr19:8468001-8469000
chr20_gene_33869	0	0.299701	0	0	0	20.2415	0.25	0.543126	0.201446	4.40881	exonic	EIF6	chr20	33868001	33869000	chr20:33868001-33869000
chr20_gene_62548	4.88162	0	0	0	0	20.2415	0.25	0.543126	1.78275	4.40881	intronic	DNAJC5	chr20	62547001	62548000	chr20:62547001-62548000
chr22_gene_39126	0	8.99104	0	0	0	20.2415	0.25	0.543126	2.45826	4.40881	exonic	GTPBP1	chr22	39125001	39126000	chr22:39125001-39126000
chrX_gene_48357	0	0	0	0	0	20.2415	NA	NA	0	4.40881	intergenic	FTSJ1(dist=11249),PORCN(dist=10347)	chrX	48356001	48357000	chrX:48356001-48357000
chrX_gene_149773	0	0	0	0	0	20.2415	NA	NA	0	4.40881	intronic	MTM1	chrX	149772001	149773000	chrX:149772001-149773000
chr1_gene_1329	0	0	0	0	0	19.3981	NA	NA	0	4.35036	exonic	CCNL2	chr1	1328001	1329000	chr1:1328001-1329000
chr1_gene_6918	0	0	0	0	0	19.3981	NA	NA	0	4.35036	intronic	CAMTA1	chr1	6917001	6918000	chr1:6917001-6918000
chr1_gene_12571	0	0	0	0	0	19.3981	NA	NA	0	4.35036	UTR3	VPS13D(NM_018156:c.*923_*1922delins0,NM_015378:c.*923_*1922delins0)	chr1	12570001	12571000	chr1:12570001-12571000
chr1_gene_41224	0	0	0	0	0	19.3981	NA	NA	0	4.35036	exonic	NFYC	chr1	41223001	41224000	chr1:41223001-41224000
chr1_gene_42926	0	0	0	0	0	19.3981	NA	NA	0	4.35036	exonic	PPCS	chr1	42925001	42926000	chr1:42925001-42926000
chr1_gene_79659	0	0	0	0	0	19.3981	NA	NA	0	4.35036	intergenic	ADGRL4(dist=185506),LOC101927412(dist=1342440)	chr1	79658001	79659000	chr1:79658001-79659000
chr1_gene_84404	0	0	0	0	0	19.3981	NA	NA	0	4.35036	exonic	TTLL7	chr1	84403001	84404000	chr1:84403001-84404000
chr1_gene_90470	0	0	0	0	0	19.3981	NA	NA	0	4.35036	intronic	ZNF326	chr1	90469001	90470000	chr1:90469001-90470000
chr1_gene_112245	0	0	0	0	0	19.3981	NA	NA	0	4.35036	intronic	RAP1A	chr1	112244001	112245000	chr1:112244001-112245000
chr1_gene_155232	0	0	0	0	0	19.3981	NA	NA	0	4.35036	exonic	SCAMP3	chr1	155231001	155232000	chr1:155231001-155232000
chr1_gene_214464	0	0	0	0	0	19.3981	NA	NA	0	4.35036	intronic	SMYD2	chr1	214463001	214464000	chr1:214463001-214464000
chr2_gene_26204	0	0	0	0	0	19.3981	NA	NA	0	4.35036	exonic	KIF3C	chr2	26203001	26204000	chr2:26203001-26204000
chr2_gene_32665	0	0	0	0	0	19.3981	NA	NA	0	4.35036	exonic	BIRC6	chr2	32664001	32665000	chr2:32664001-32665000
chr2_gene_46937	0	0	0	0	0	19.3981	NA	NA	0	4.35036	intronic	SOCS5	chr2	46936001	46937000	chr2:46936001-46937000
chr2_gene_134902	0	8.69133	0	0	0	19.3981	0.25	0.543126	2.41837	4.35036	intergenic	MIR3679(dist=16238),MGAT5(dist=109830)	chr2	134901001	134902000	chr2:134901001-134902000
chr2_gene_170685	0	0	0	0	0	19.3981	NA	NA	0	4.35036	exonic	UBR3	chr2	170684001	170685000	chr2:170684001-170685000
chr2_gene_242291	0	0	0	0	0	19.3981	NA	NA	0	4.35036	intronic	2015-09-02	chr2	242290001	242291000	chr2:242290001-242291000
chr3_gene_50364	210.285	158.242	0	0	0	19.3981	0.0446559	0.543126	7.53344	4.35036	exonic	TUSC2	chr3	50363001	50364000	chr3:50363001-50364000
chr3_gene_53227	0	0	0	0	0	19.3981	NA	NA	0	4.35036	exonic	PRKCD	chr3	53226001	53227000	chr3:53226001-53227000
chr3_gene_58385	0	0	0	0	0	19.3981	NA	NA	0	4.35036	intronic	PXK	chr3	58384001	58385000	chr3:58384001-58385000
chr3_gene_119151	0	0	0	0	0	19.3981	NA	NA	0	4.35036	exonic	TMEM39A	chr3	119150001	119151000	chr3:119150001-119151000
chr3_gene_132396	0	0	0	0	0	19.3981	NA	NA	0	4.35036	exonic	UBA5	chr3	132395001	132396000	chr3:132395001-132396000
chr3_gene_152171	0	0	0	0	0	19.3981	NA	NA	0	4.35036	intronic	MBNL1	chr3	152170001	152171000	chr3:152170001-152171000
chr4_gene_3163	17.2734	0	0	0	0	19.3981	0.25	0.543126	3.26854	4.35036	exonic	HTT	chr4	3162001	3163000	chr4:3162001-3163000
chr4_gene_100828	0	0	0	0	0	19.3981	NA	NA	0	4.35036	exonic	DNAJB14	chr4	100827001	100828000	chr4:100827001-100828000
chr4_gene_186266	0	0	0	0	0	19.3981	NA	NA	0	4.35036	intronic	SNX25	chr4	186265001	186266000	chr4:186265001-186266000
chr5_gene_71659	0	0	0	0	0	19.3981	NA	NA	0	4.35036	downstream	PTCD2	chr5	71658001	71659000	chr5:71658001-71659000
chr6_gene_37918	0	0	0	0	0	19.3981	NA	NA	0	4.35036	intronic	ZFAND3	chr6	37917001	37918000	chr6:37917001-37918000
chr6_gene_158990	0	0	0	0	0	19.3981	NA	NA	0	4.35036	intronic	TMEM181	chr6	158989001	158990000	chr6:158989001-158990000
chr6_gene_166791	0	0	0	0	0	19.3981	NA	NA	0	4.35036	intronic	MPC1	chr6	166790001	166791000	chr6:166790001-166791000
chr7_gene_879	11.6408	10.7892	0	0	0	19.3981	0.0120786	0.543126	3.61058	4.35036	exonic	SUN1	chr7	878001	879000	chr7:878001-879000
chr7_gene_17379	0	0	0	0	0	19.3981	NA	NA	0	4.35036	exonic	AHR	chr7	17378001	17379000	chr7:17378001-17379000
chr7_gene_26709	0	0	0	0	0	19.3981	NA	NA	0	4.35036	UTR3	SKAP2(NM_001303468:c.*1284_*285delins0,NM_003930:c.*1284_*285delins0)	chr7	26708001	26709000	chr7:26708001-26709000
chr7_gene_93694	0	0	0	0	0	19.3981	NA	NA	0	4.35036	intergenic	BET1(dist=59311),COL1A2(dist=329873)	chr7	93693001	93694000	chr7:93693001-93694000
chr7_gene_120072	0	0	0	0	0	19.3981	NA	NA	0	4.35036	intronic	KCND2	chr7	120071001	120072000	chr7:120071001-120072000
chr7_gene_137408	0	0	0	0	0	19.3981	NA	NA	0	4.35036	intronic	DGKI	chr7	137407001	137408000	chr7:137407001-137408000
chr7_gene_148066	0	0	0	0	0	19.3981	NA	NA	0	4.35036	intronic	CNTNAP2	chr7	148065001	148066000	chr7:148065001-148066000
chr8_gene_11662	0	0	0	0	0	19.3981	NA	NA	0	4.35036	UTR5	FDFT1(NM_001287745:c.-5395_-5369delins0,NM_001287747:c.-5395_-5369delins0)	chr8	11661001	11662000	chr8:11661001-11662000
chr8_gene_57502	0	0	0	0	0	19.3981	NA	NA	0	4.35036	intergenic	LINC00968(dist=28619),IMPAD1(dist=368488)	chr8	57501001	57502000	chr8:57501001-57502000
chr8_gene_73091	0	0	0	0	0	19.3981	NA	NA	0	4.35036	intergenic	TRPA1(dist=102182),LOC392232(dist=26534)	chr8	73090001	73091000	chr8:73090001-73091000
chr8_gene_99054	0	0	0	0	0	19.3981	NA	NA	0	4.35036	UTR3	RPL30(NM_000989:c.*91_*29delins0)	chr8	99053001	99054000	chr8:99053001-99054000
chr8_gene_103313	0	0	0	0	0	19.3981	NA	NA	0	4.35036	exonic	UBR5	chr8	103312001	103313000	chr8:103312001-103313000
chr9_gene_12973	0	0	0	0	0	19.3981	NA	NA	0	4.35036	intergenic	LURAP1L(dist=148942),MPDZ(dist=132703)	chr9	12972001	12973000	chr9:12972001-12973000
chr9_gene_35707	0	0	0	0	0	19.3981	NA	NA	0	4.35036	exonic	TLN1	chr9	35706001	35707000	chr9:35706001-35707000
chr9_gene_35771	0	0	0	0	0	19.3981	NA	NA	0	4.35036	intergenic	MSMP(dist=15727),NPR2(dist=21406)	chr9	35770001	35771000	chr9:35770001-35771000
chr9_gene_115634	0	0	0	0	0	19.3981	NA	NA	0	4.35036	UTR3	SNX30(NM_001012994:c.*1878_*2877delins0)	chr9	115633001	115634000	chr9:115633001-115634000
chr10_gene_43652	0	0	0	0	0	19.3981	NA	NA	0	4.35036	exonic	CSGALNACT2	chr10	43651001	43652000	chr10:43651001-43652000
chr10_gene_52122	0	0	0	0	0	19.3981	NA	NA	0	4.35036	intronic	SGMS1	chr10	52121001	52122000	chr10:52121001-52122000
chr10_gene_74112	0	0	0	0	0	19.3981	NA	NA	0	4.35036	intronic	DNAJB12	chr10	74111001	74112000	chr10:74111001-74112000
chr10_gene_114466	0	0	0	0	0	19.3981	NA	NA	0	4.35036	intronic	VTI1A	chr10	114465001	114466000	chr10:114465001-114466000
chr11_gene_62620	0	0	0	0	0	19.3981	NA	NA	0	4.35036	ncRNA_exonic	SNHG1	chr11	62619001	62620000	chr11:62619001-62620000
chr11_gene_70201	0	0	0	0	0	19.3981	NA	NA	0	4.35036	exonic	PPFIA1	chr11	70200001	70201000	chr11:70200001-70201000
chr11_gene_75343	0	0	0	0	0	19.3981	NA	NA	0	4.35036	intronic	MAP6	chr11	75342001	75343000	chr11:75342001-75343000
chr11_gene_102191	0	0	0	0	0	19.3981	NA	NA	0	4.35036	intronic	BIRC3	chr11	102190001	102191000	chr11:102190001-102191000
chr12_gene_4445	0	0	0	0	0	19.3981	NA	NA	0	4.35036	intronic	C12orf5	chr12	4444001	4445000	chr12:4444001-4445000
chr12_gene_93889	0	0	0	0	0	19.3981	NA	NA	0	4.35036	intronic	MRPL42	chr12	93888001	93889000	chr12:93888001-93889000
chr12_gene_94694	0	0	0	0	0	19.3981	NA	NA	0	4.35036	intronic	PLXNC1	chr12	94693001	94694000	chr12:94693001-94694000
chr12_gene_104341	10.8898	2.99701	0	0	0	19.3981	0.164513	0.543126	2.98975	4.35036	exonic	HSP90B1	chr12	104340001	104341000	chr12:104340001-104341000
chr13_gene_40276	0	0	0	0	0	19.3981	NA	NA	0	4.35036	intronic	COG6	chr13	40275001	40276000	chr13:40275001-40276000
chr13_gene_52211	0	0	0	0	0	19.3981	NA	NA	0	4.35036	intronic	WDFY2	chr13	52210001	52211000	chr13:52210001-52211000
chr13_gene_111373	0	0	0	0	0	19.3981	NA	NA	0	4.35036	exonic	ING1	chr13	111372001	111373000	chr13:111372001-111373000
chr13_gene_111551	0	0	0	0	0	19.3981	NA	NA	0	4.35036	intronic	ANKRD10	chr13	111550001	111551000	chr13:111550001-111551000
chr13_gene_113560	0	0	0	0	0	19.3981	NA	NA	0	4.35036	intergenic	ATP11A(dist=17519),MCF2L-AS1(dist=61798)	chr13	113559001	113560000	chr13:113559001-113560000
chr15_gene_52850	0	0	0	0	0	19.3981	NA	NA	0	4.35036	exonic	ARPP19	chr15	52849001	52850000	chr15:52849001-52850000
chr15_gene_65248	0	0	0	0	0	19.3981	NA	NA	0	4.35036	intronic	ANKDD1A	chr15	65247001	65248000	chr15:65247001-65248000
chr15_gene_90904	0	0	0	0	0	19.3981	NA	NA	0	4.35036	exonic	ZNF774	chr15	90903001	90904000	chr15:90903001-90904000
chr16_gene_15105	0	0	0	0	0	19.3981	NA	NA	0	4.35036	intronic	PDXDC1	chr16	15104001	15105000	chr16:15104001-15105000
chr17_gene_4176	0	0	0	0	0	19.3981	NA	NA	0	4.35036	ncRNA_exonic	LOC103021295	chr17	4175001	4176000	chr17:4175001-4176000
chr17_gene_25936	0.375509	0	0	0	0	19.3981	0.25	0.543126	0.248237	4.35036	exonic	KSR1	chr17	25935001	25936000	chr17:25935001-25936000
chr17_gene_49083	0	0	0	0	0	19.3981	NA	NA	0	4.35036	exonic	SPAG9	chr17	49082001	49083000	chr17:49082001-49083000
chr17_gene_65941	0	0	0	0	0	19.3981	NA	NA	0	4.35036	exonic	BPTF	chr17	65940001	65941000	chr17:65940001-65941000
chr18_gene_21062	0	0	0	0	0	19.3981	NA	NA	0	4.35036	exonic	RIOK3	chr18	21061001	21062000	chr18:21061001-21062000
chr18_gene_60954	0	0	0	0	0	19.3981	NA	NA	0	4.35036	intronic	BCL2	chr18	60953001	60954000	chr18:60953001-60954000
chr19_gene_2177	0	0	0	0	0	19.3981	NA	NA	0	4.35036	intronic	DOT1L	chr19	2176001	2177000	chr19:2176001-2177000
chr19_gene_4497	0	0	0	0	0	19.3981	NA	NA	0	4.35036	exonic	HDGFRP2	chr19	4496001	4497000	chr19:4496001-4497000
chr19_gene_11841	0.375509	0	0	0	0	19.3981	0.25	0.543126	0.248237	4.35036	intronic	ZNF823	chr19	11840001	11841000	chr19:11840001-11841000
chr19_gene_12885	0	0	0	0	0	19.3981	NA	NA	0	4.35036	intronic	HOOK2	chr19	12884001	12885000	chr19:12884001-12885000
chr19_gene_13890	0	0	0	0	0	19.3981	NA	NA	0	4.35036	exonic	C19orf53	chr19	13889001	13890000	chr19:13889001-13890000
chr19_gene_40485	0	0	0	0	0	19.3981	NA	NA	0	4.35036	intronic	PSMC4	chr19	40484001	40485000	chr19:40484001-40485000
chr19_gene_51006	0	0	0	0	0	19.3981	NA	NA	0	4.35036	downstream	ASPDH,JOSD2	chr19	51005001	51006000	chr19:51005001-51006000
chr20_gene_44979	0	0	0	0	0	19.3981	NA	NA	0	4.35036	UTR3	SLC35C2(NM_015945:c.*866_*33delins0,NM_173179:c.*866_*33delins0,NM_001281460:c.*866_*33delins0,NM_001281459:c.*866_*33delins0,NM_001281457:c.*866_*33delins0,NM_173073:c.*866_*33delins0,NM_001281458:c.*866_*33delins0)	chr20	44978001	44979000	chr20:44978001-44979000
chr21_gene_16364	0.375509	0	0	0	0	19.3981	0.25	0.543126	0.248237	4.35036	intronic	NRIP1	chr21	16363001	16364000	chr21:16363001-16364000
chr21_gene_47067	0	0	0	0	0	19.3981	NA	NA	0	4.35036	intergenic	SLC19A1(dist=103616),LOC100129027(dist=180755)	chr21	47066001	47067000	chr21:47066001-47067000
chr22_gene_21190	0	0	0	0	0	19.3981	NA	NA	0	4.35036	intronic	PI4KA	chr22	21189001	21190000	chr22:21189001-21190000
chr22_gene_34248	0	0	0	0	0	19.3981	NA	NA	0	4.35036	intronic	LARGE	chr22	34247001	34248000	chr22:34247001-34248000
chr22_gene_44554	0	0	0	0	0	19.3981	NA	NA	0	4.35036	exonic	PARVB	chr22	44553001	44554000	chr22:44553001-44554000
chrX_gene_19650	0	0	0	0	0	19.3981	NA	NA	0	4.35036	exonic	SH3KBP1	chrX	19649001	19650000	chrX:19649001-19650000
chrX_gene_70328	0	0.299701	0	0	0	19.3981	0.25	0.543126	0.201446	4.35036	exonic	IL2RG	chrX	70327001	70328000	chrX:70327001-70328000
chrX_gene_100881	21.0285	26.074	0	0	0	19.3981	0.033967	0.543126	4.61772	4.35036	exonic	ARMCX3	chrX	100880001	100881000	chrX:100880001-100881000
chrX_gene_148292	0	0	0	0	0	19.3981	NA	NA	0	4.35036	intergenic	AFF2(dist=208808),IDS(dist=268295)	chrX	148291001	148292000	chrX:148291001-148292000
chrX_gene_148338	0	0	0	0	0	19.3981	NA	NA	0	4.35036	intergenic	AFF2(dist=254808),IDS(dist=222295)	chrX	148337001	148338000	chrX:148337001-148338000
chr1_gene_12053	0	0	0	0	0	18.5547	NA	NA	0	4.28944	exonic	MFN2	chr1	12052001	12053000	chr1:12052001-12053000
chr1_gene_25168	0	0	0	0	0	18.5547	NA	NA	0	4.28944	exonic	CLIC4	chr1	25167001	25168000	chr1:25167001-25168000
chr1_gene_25288	20.653	0	0	0	0	18.5547	0.25	0.543126	3.50163	4.28944	intronic	RUNX3	chr1	25287001	25288000	chr1:25287001-25288000
chr1_gene_36391	0	9.89014	0	0	0	18.5547	0.25	0.543126	2.57169	4.28944	upstream;downstream	AGO3;AGO1	chr1	36390001	36391000	chr1:36390001-36391000
chr1_gene_45978	0	0	0	0	0	18.5547	NA	NA	0	4.28944	exonic	PRDX1	chr1	45977001	45978000	chr1:45977001-45978000
chr1_gene_85740	0	0	0	0	0	18.5547	NA	NA	0	4.28944	intronic	BCL10	chr1	85739001	85740000	chr1:85739001-85740000
chr1_gene_183487	0	0	0	0	0	18.5547	NA	NA	0	4.28944	exonic	SMG7	chr1	183486001	183487000	chr1:183486001-183487000
chr1_gene_197188	0	0	0	0	0	18.5547	NA	NA	0	4.28944	intronic	CRB1	chr1	197187001	197188000	chr1:197187001-197188000
chr1_gene_213373	0	0	0	0	0	18.5547	NA	NA	0	4.28944	intronic	RPS6KC1	chr1	213372001	213373000	chr1:213372001-213373000
chr1_gene_226575	0	0	0	0	0	18.5547	NA	NA	0	4.28944	exonic	PARP1	chr1	226574001	226575000	chr1:226574001-226575000
chr2_gene_23890	0	0	0	0	0	18.5547	NA	NA	0	4.28944	intronic	KLHL29	chr2	23889001	23890000	chr2:23889001-23890000
chr2_gene_60984	0	0	0	0	0	18.5547	NA	NA	0	4.28944	exonic	PAPOLG	chr2	60983001	60984000	chr2:60983001-60984000
chr2_gene_102461	0	0	0	0	0	18.5547	NA	NA	0	4.28944	exonic	MAP4K4	chr2	102460001	102461000	chr2:102460001-102461000
chr2_gene_122169	0	0	0	0	0	18.5547	NA	NA	0	4.28944	exonic	CLASP1	chr2	122168001	122169000	chr2:122168001-122169000
chr2_gene_159223	0	0	0	0	0	18.5547	NA	NA	0	4.28944	intronic	CCDC148	chr2	159222001	159223000	chr2:159222001-159223000
chr2_gene_162051	0	0	0	0	0	18.5547	NA	NA	0	4.28944	intronic	TANK	chr2	162050001	162051000	chr2:162050001-162051000
chr2_gene_191225	0	0	0	0	0	18.5547	NA	NA	0	4.28944	exonic	INPP1	chr2	191224001	191225000	chr2:191224001-191225000
chr2_gene_216212	0	0.299701	0	0	0	18.5547	0.25	0.543126	0.201446	4.28944	exonic	ATIC	chr2	216211001	216212000	chr2:216211001-216212000
chr3_gene_4569	0	0	0	0	0	18.5547	NA	NA	0	4.28944	intronic	ITPR1	chr3	4568001	4569000	chr3:4568001-4569000
chr3_gene_23488	0	0	0	0	0	18.5547	NA	NA	0	4.28944	ncRNA_intronic	MIR548AC	chr3	23487001	23488000	chr3:23487001-23488000
chr3_gene_52722	0	0	0	0	0	18.5547	NA	NA	0	4.28944	exonic	GNL3	chr3	52721001	52722000	chr3:52721001-52722000
chr3_gene_69098	0	0	0	0	0	18.5547	NA	NA	0	4.28944	exonic	TMF1	chr3	69097001	69098000	chr3:69097001-69098000
chr3_gene_72489	0	0	0	0	0	18.5547	NA	NA	0	4.28944	intronic	RYBP	chr3	72488001	72489000	chr3:72488001-72489000
chr3_gene_82712	0	0	0	0	0	18.5547	NA	NA	0	4.28944	intergenic	GBE1(dist=900051),LINC00971(dist=1975556)	chr3	82711001	82712000	chr3:82711001-82712000
chr3_gene_120438	0	0	0	0	0	18.5547	NA	NA	0	4.28944	intronic	RABL3	chr3	120437001	120438000	chr3:120437001-120438000
chr3_gene_122156	0	0	0	0	0	18.5547	NA	NA	0	4.28944	ncRNA_intronic	LOC102723582	chr3	122155001	122156000	chr3:122155001-122156000
chr3_gene_126174	0	0	0	0	0	18.5547	NA	NA	0	4.28944	intronic	ZXDC	chr3	126173001	126174000	chr3:126173001-126174000
chr3_gene_150480	0	0	0	0	0	18.5547	NA	NA	0	4.28944	intronic	SIAH2	chr3	150479001	150480000	chr3:150479001-150480000
chr3_gene_190260	0	0	0	0	0	18.5547	NA	NA	0	4.28944	intronic	IL1RAP	chr3	190259001	190260000	chr3:190259001-190260000
chr3_gene_191035	0	0	0	0	0	18.5547	NA	NA	0	4.28944	UTR5	UTS2B(NM_198152:c.34250_34023delins0)	chr3	191034001	191035000	chr3:191034001-191035000
chr3_gene_196772	0	0	0	0	0	18.5547	NA	NA	0	4.28944	exonic	DLG1	chr3	196771001	196772000	chr3:196771001-196772000
chr4_gene_80957	0	0	0	0	0	18.5547	NA	NA	0	4.28944	intronic	ANTXR2	chr4	80956001	80957000	chr4:80956001-80957000
chr4_gene_83350	0	0	0	0	0	18.5547	NA	NA	0	4.28944	exonic	HNRNPDL	chr4	83349001	83350000	chr4:83349001-83350000
chr4_gene_151187	0	0	0	0	0	18.5547	NA	NA	0	4.28944	exonic	LRBA	chr4	151186001	151187000	chr4:151186001-151187000
chr4_gene_151586	0	0	0	0	0	18.5547	NA	NA	0	4.28944	intronic	LRBA	chr4	151585001	151586000	chr4:151585001-151586000
chr5_gene_25038	0	0	0	0	0	18.5547	NA	NA	0	4.28944	intergenic	LOC340107(dist=196309),CDH9(dist=1842709)	chr5	25037001	25038000	chr5:25037001-25038000
chr5_gene_55288	0	0	0	0	0	18.5547	NA	NA	0	4.28944	intronic	IL6ST	chr5	55287001	55288000	chr5:55287001-55288000
chr5_gene_68539	0	0	0	0	0	18.5547	NA	NA	0	4.28944	intronic	CDK7	chr5	68538001	68539000	chr5:68538001-68539000
chr5_gene_78928	0	0	0	0	0	18.5547	NA	NA	0	4.28944	intronic	PAPD4	chr5	78927001	78928000	chr5:78927001-78928000
chr5_gene_87587	0	0	0	0	0	18.5547	NA	NA	0	4.28944	ncRNA_intronic	TMEM161B-AS1	chr5	87586001	87587000	chr5:87586001-87587000
chr5_gene_94348	0	0	0	0	0	18.5547	NA	NA	0	4.28944	intronic	MCTP1	chr5	94347001	94348000	chr5:94347001-94348000
chr5_gene_94878	0	0	0	0	0	18.5547	NA	NA	0	4.28944	exonic	TTC37	chr5	94877001	94878000	chr5:94877001-94878000
chr5_gene_96066	0	0	0	0	0	18.5547	NA	NA	0	4.28944	exonic	CAST	chr5	96065001	96066000	chr5:96065001-96066000
chr5_gene_96107	0	0	0	0	0	18.5547	NA	NA	0	4.28944	exonic	CAST	chr5	96106001	96107000	chr5:96106001-96107000
chr5_gene_114868	0	0	0	0	0	18.5547	NA	NA	0	4.28944	intronic	FEM1C	chr5	114867001	114868000	chr5:114867001-114868000
chr5_gene_150512	0	0	0	0	0	18.5547	NA	NA	0	4.28944	intronic	ANXA6	chr5	150511001	150512000	chr5:150511001-150512000
chr6_gene_99861	0	0	0	0	0	18.5547	NA	NA	0	4.28944	exonic	PNISR	chr6	99860001	99861000	chr6:99860001-99861000
chr6_gene_129918	0	0	0	0	0	18.5547	NA	NA	0	4.28944	intronic	ARHGAP18	chr6	129917001	129918000	chr6:129917001-129918000
chr6_gene_136540	0	0	0	0	0	18.5547	NA	NA	0	4.28944	intergenic	PDE7B(dist=22292),MTFR2(dist=12168)	chr6	136539001	136540000	chr6:136539001-136540000
chr6_gene_143238	0	0	0	0	0	18.5547	NA	NA	0	4.28944	intronic	HIVEP2	chr6	143237001	143238000	chr6:143237001-143238000
chr6_gene_159228	0	4.19582	0	0	0	18.5547	0.25	0.543126	1.63129	4.28944	intronic	EZR	chr6	159227001	159228000	chr6:159227001-159228000
chr7_gene_28658	12.0163	0	0	0	0	18.5547	0.25	0.543126	2.80903	4.28944	intronic	CREB5	chr7	28657001	28658000	chr7:28657001-28658000
chr7_gene_44254	0	0	0	0	0	18.5547	NA	NA	0	4.28944	UTR3	YKT6(NM_006555:c.*1120_*2012delins0)	chr7	44253001	44254000	chr7:44253001-44254000
chr7_gene_62284	0	0	0	0	0	18.5547	NA	NA	0	4.28944	intergenic	NONE(dist=NONE),ZNF733P(dist=467670)	chr7	62283001	62284000	chr7:62283001-62284000
chr7_gene_70084	0	0.299701	0	0	0	18.5547	0.25	0.543126	0.201446	4.28944	intronic	AUTS2	chr7	70083001	70084000	chr7:70083001-70084000
chr7_gene_76227	0	0	0	0	0	18.5547	NA	NA	0	4.28944	ncRNA_intronic	LOC100133091	chr7	76226001	76227000	chr7:76226001-76227000
chr7_gene_77586	0	0	0	0	0	18.5547	NA	NA	0	4.28944	UTR3	PHTF2(NM_001127358:c.*806_*1805delins0,NM_001127357:c.*806_*1805delins0,NM_020432:c.*806_*1805delins0)	chr7	77585001	77586000	chr7:77585001-77586000
chr7_gene_86800	0	0	0	0	0	18.5547	NA	NA	0	4.28944	intronic	DMTF1	chr7	86799001	86800000	chr7:86799001-86800000
chr7_gene_105912	0	0	0	0	0	18.5547	NA	NA	0	4.28944	intronic	NAMPT	chr7	105911001	105912000	chr7:105911001-105912000
chr7_gene_131153	0	0	0	0	0	18.5547	NA	NA	0	4.28944	intronic	MKLN1	chr7	131152001	131153000	chr7:131152001-131153000
chr7_gene_141355	0	0	0	0	0	18.5547	NA	NA	0	4.28944	UTR3	AGK(NM_018238:c.*1277_*1485delins0)	chr7	141354001	141355000	chr7:141354001-141355000
chr7_gene_155494	0	0	0	0	0	18.5547	NA	NA	0	4.28944	exonic	RBM33	chr7	155493001	155494000	chr7:155493001-155494000
chr7_gene_155539	0	0	0	0	0	18.5547	NA	NA	0	4.28944	exonic	RBM33	chr7	155538001	155539000	chr7:155538001-155539000
chr8_gene_29386	0	0	0	0	0	18.5547	NA	NA	0	4.28944	intergenic	DUSP4(dist=176734),LINC00589(dist=192776)	chr8	29385001	29386000	chr8:29385001-29386000
chr8_gene_57097	0	0	0	0	0	18.5547	NA	NA	0	4.28944	intronic	PLAG1	chr8	57096001	57097000	chr8:57096001-57097000
chr9_gene_87530	0.375509	0	0	0	0	18.5547	0.25	0.543126	0.248237	4.28944	intronic	NTRK2	chr9	87529001	87530000	chr9:87529001-87530000
chr9_gene_102732	0	0	0	0	0	18.5547	NA	NA	0	4.28944	UTR3	STX17(NM_017919:c.*46_*1045delins0)	chr9	102731001	102732000	chr9:102731001-102732000
chr9_gene_114396	0	0	0	0	0	18.5547	NA	NA	0	4.28944	intronic	DNAJC25,DNAJC25-GNG10	chr9	114395001	114396000	chr9:114395001-114396000
chr9_gene_114985	0	0	0	0	0	18.5547	NA	NA	0	4.28944	ncRNA_intronic	MIR3134	chr9	114984001	114985000	chr9:114984001-114985000
chr9_gene_119279	0	0	0	0	0	18.5547	NA	NA	0	4.28944	ncRNA_intronic	ASTN2-AS1	chr9	119278001	119279000	chr9:119278001-119279000
chr9_gene_126203	0	0	0	0	0	18.5547	NA	NA	0	4.28944	exonic	DENND1A	chr9	126202001	126203000	chr9:126202001-126203000
chr10_gene_22877	8.63671	0	0	0	0	18.5547	0.25	0.543126	2.41098	4.28944	intronic	PIP4K2A	chr10	22876001	22877000	chr10:22876001-22877000
chr10_gene_43327	0	0	0	0	0	18.5547	NA	NA	0	4.28944	exonic	BMS1	chr10	43326001	43327000	chr10:43326001-43327000
chr10_gene_75250	0	0	0	0	0	18.5547	NA	NA	0	4.28944	intronic	PPP3CB	chr10	75249001	75250000	chr10:75249001-75250000
chr10_gene_89633	0	12.8872	0	0	0	18.5547	0.25	0.543126	2.896	4.28944	intronic	PTEN	chr10	89632001	89633000	chr10:89632001-89633000
chr10_gene_97516	0	0	0	0	0	18.5547	NA	NA	0	4.28944	exonic	ENTPD1	chr10	97515001	97516000	chr10:97515001-97516000
chr11_gene_63493	0	0	0	0	0	18.5547	NA	NA	0	4.28944	intronic	RTN3	chr11	63492001	63493000	chr11:63492001-63493000
chr11_gene_64625	0	0	0	0	0	18.5547	NA	NA	0	4.28944	intronic	EHD1	chr11	64624001	64625000	chr11:64624001-64625000
chr11_gene_93431	0	0	0	0	0	18.5547	NA	NA	0	4.28944	exonic	CEP295	chr11	93430001	93431000	chr11:93430001-93431000
chr11_gene_118246	0	0	0	0	0	18.5547	NA	NA	0	4.28944	exonic	UBE4A	chr11	118245001	118246000	chr11:118245001-118246000
chr12_gene_11158	0	0	0	0	0	18.5547	NA	NA	0	4.28944	ncRNA_intronic	PRH1-PRR4	chr12	11157001	11158000	chr12:11157001-11158000
chr12_gene_11891	0	0	0	0	0	18.5547	NA	NA	0	4.28944	intronic	ETV6	chr12	11890001	11891000	chr12:11890001-11891000
chr12_gene_69218	0	0	0	0	0	18.5547	NA	NA	0	4.28944	intronic	MDM2	chr12	69217001	69218000	chr12:69217001-69218000
chr12_gene_104743	0	0	0	0	0	18.5547	NA	NA	0	4.28944	exonic	TXNRD1	chr12	104742001	104743000	chr12:104742001-104743000
chr13_gene_32982	0	0.299701	0	0	0	18.5547	0.25	0.543126	0.201446	4.28944	exonic	N4BP2L1	chr13	32981001	32982000	chr13:32981001-32982000
chr14_gene_50750	0	0	0	0	0	18.5547	NA	NA	0	4.28944	intronic	L2HGDH	chr14	50749001	50750000	chr14:50749001-50750000
chr14_gene_52472	0	0	0	0	0	18.5547	NA	NA	0	4.28944	exonic	C14orf166	chr14	52471001	52472000	chr14:52471001-52472000
chr14_gene_55528	0	0	0	0	0	18.5547	NA	NA	0	4.28944	intronic	MAPK1IP1L	chr14	55527001	55528000	chr14:55527001-55528000
chr14_gene_63917	0	0	0	0	0	18.5547	NA	NA	0	4.28944	intronic	PPP2R5E	chr14	63916001	63917000	chr14:63916001-63917000
chr14_gene_77431	0	0	0	0	0	18.5547	NA	NA	0	4.28944	intergenic	LRRC74A(dist=93356),IRF2BPL(dist=59886)	chr14	77430001	77431000	chr14:77430001-77431000
chr15_gene_48023	0	0	0	0	0	18.5547	NA	NA	0	4.28944	intronic	SEMA6D	chr15	48022001	48023000	chr15:48022001-48023000
chr15_gene_64389	0	0	0	0	0	18.5547	NA	NA	0	4.28944	exonic	SNX1	chr15	64388001	64389000	chr15:64388001-64389000
chr15_gene_83827	0	0	0	0	0	18.5547	NA	NA	0	4.28944	exonic	HDGFRP3	chr15	83826001	83827000	chr15:83826001-83827000
chr15_gene_96369	0	0	0	0	0	18.5547	NA	NA	0	4.28944	intergenic	LINC00924(dist=316925),NR2F2-AS1(dist=301589)	chr15	96368001	96369000	chr15:96368001-96369000
chr15_gene_96383	0	0	0	0	0	18.5547	NA	NA	0	4.28944	intergenic	LINC00924(dist=330925),NR2F2-AS1(dist=287589)	chr15	96382001	96383000	chr15:96382001-96383000
chr15_gene_96487	0	0	0	0	0	18.5547	NA	NA	0	4.28944	intergenic	LINC00924(dist=434925),NR2F2-AS1(dist=183589)	chr15	96486001	96487000	chr15:96486001-96487000
chr16_gene_1799	0	0	0	0	0	18.5547	NA	NA	0	4.28944	exonic	MAPK8IP3	chr16	1798001	1799000	chr16:1798001-1799000
chr16_gene_2750	0	0	0	0	0	18.5547	NA	NA	0	4.28944	exonic	KCTD5	chr16	2749001	2750000	chr16:2749001-2750000
chr16_gene_23536	0	5.09492	0	0	0	18.5547	0.25	0.543126	1.82679	4.28944	exonic	EARS2	chr16	23535001	23536000	chr16:23535001-23536000
chr16_gene_29852	0	0	0	0	0	18.5547	NA	NA	0	4.28944	exonic	MVP	chr16	29851001	29852000	chr16:29851001-29852000
chr16_gene_48387	0	0	0	0	0	18.5547	NA	NA	0	4.28944	ncRNA_intronic	MIR5095,MIR548AE2	chr16	48386001	48387000	chr16:48386001-48387000
chr16_gene_69222	0.751018	0	0	0	0	18.5547	0.25	0.543126	0.459966	4.28944	exonic	SNTB2	chr16	69221001	69222000	chr16:69221001-69222000
chr17_gene_7853	0.375509	0	0	0	0	18.5547	0.25	0.543126	0.248237	4.28944	exonic	CNTROB	chr17	7852001	7853000	chr17:7852001-7853000
chr17_gene_8355	0	0	0	0	0	18.5547	NA	NA	0	4.28944	exonic	NDEL1	chr17	8354001	8355000	chr17:8354001-8355000
chr17_gene_17724	0	0	0	0	0	18.5547	NA	NA	0	4.28944	exonic	SREBF1	chr17	17723001	17724000	chr17:17723001-17724000
chr17_gene_28448	0	0	0	0	0	18.5547	NA	NA	0	4.28944	intronic	NSRP1	chr17	28447001	28448000	chr17:28447001-28448000
chr17_gene_42548	0	0	0	0	0	18.5547	NA	NA	0	4.28944	intronic	GPATCH8	chr17	42547001	42548000	chr17:42547001-42548000
chr17_gene_80106	0	0	0	0	0	18.5547	NA	NA	0	4.28944	intronic	CCDC57	chr17	80105001	80106000	chr17:80105001-80106000
chr18_gene_59736	0	0	0	0	0	18.5547	NA	NA	0	4.28944	intronic	PIGN	chr18	59735001	59736000	chr18:59735001-59736000
chr18_gene_60839	0	0	0	0	0	18.5547	NA	NA	0	4.28944	intronic	BCL2	chr18	60838001	60839000	chr18:60838001-60839000
chr19_gene_10678	0	0	0	0	0	18.5547	NA	NA	0	4.28944	exonic	CDKN2D	chr19	10677001	10678000	chr19:10677001-10678000
chr19_gene_10782	0	0	0	0	0	18.5547	NA	NA	0	4.28944	exonic	ILF3	chr19	10781001	10782000	chr19:10781001-10782000
chr19_gene_11350	0	0	0	0	0	18.5547	NA	NA	0	4.28944	intronic	DOCK6	chr19	11349001	11350000	chr19:11349001-11350000
chr19_gene_17880	0	0	0	0	0	18.5547	NA	NA	0	4.28944	intronic	FCHO1	chr19	17879001	17880000	chr19:17879001-17880000
chr19_gene_39902	0	0	0	0	0	18.5547	NA	NA	0	4.28944	upstream;downstream	MIR4530,PLEKHG2;MED29,ZFP36	chr19	39901001	39902000	chr19:39901001-39902000
chr20_gene_32139	0	0	0	0	0	18.5547	NA	NA	0	4.28944	intronic	CBFA2T2	chr20	32138001	32139000	chr20:32138001-32139000
chr20_gene_55697	0	0	0	0	0	18.5547	NA	NA	0	4.28944	intergenic	TFAP2C(dist=481663),BMP7(dist=46809)	chr20	55696001	55697000	chr20:55696001-55697000
chr20_gene_60705	6.00814	3.59641	0	0	0	18.5547	0.0783094	0.543126	2.53662	4.28944	exonic	LSM14B	chr20	60704001	60705000	chr20:60704001-60705000
chr22_gene_22112	0	0	0	0	0	18.5547	NA	NA	0	4.28944	downstream	MAPK1	chr22	22111001	22112000	chr22:22111001-22112000
chr22_gene_41571	0	0	0	0	0	18.5547	NA	NA	0	4.28944	intronic	EP300	chr22	41570001	41571000	chr22:41570001-41571000
chr22_gene_44565	0	0	0	0	0	18.5547	NA	NA	0	4.28944	exonic	PARVB	chr22	44564001	44565000	chr22:44564001-44565000
chrX_gene_73419	0	0	0	0	0	18.5547	NA	NA	0	4.28944	ncRNA_intronic	FTX	chrX	73418001	73419000	chrX:73418001-73419000
chrX_gene_74028	0	0	0	0	0	18.5547	NA	NA	0	4.28944	intronic	KIAA2022	chrX	74027001	74028000	chrX:74027001-74028000
chrX_gene_136649	0	0	0	0	0	18.5547	NA	NA	0	4.28944	exonic	ZIC3	chrX	136648001	136649000	chrX:136648001-136649000
chrX_gene_136656	0	0	0	0	0	18.5547	NA	NA	0	4.28944	downstream	ZIC3	chrX	136655001	136656000	chrX:136655001-136656000
chrX_gene_148339	0	0	0	0	0	18.5547	NA	NA	0	4.28944	intergenic	AFF2(dist=255808),IDS(dist=221295)	chrX	148338001	148339000	chrX:148338001-148339000
chrX_gene_152951	0	0	0	0	0	18.5547	NA	NA	0	4.28944	upstream	SLC6A8	chrX	152950001	152951000	chrX:152950001-152951000
chr1_gene_6728	0	0	0	0	0	17.7113	NA	NA	0	4.22584	exonic	DNAJC11	chr1	6727001	6728000	chr1:6727001-6728000
chr1_gene_24115	0	0	0	0	0	17.7113	NA	NA	0	4.22584	UTR3	PITHD1(NM_020362:c.*135_*856delins0)	chr1	24114001	24115000	chr1:24114001-24115000
chr1_gene_25905	0	0	0	0	0	17.7113	NA	NA	0	4.22584	downstream	LDLRAP1	chr1	25904001	25905000	chr1:25904001-25905000
chr1_gene_31425	0	0	0	0	0	17.7113	NA	NA	0	4.22584	intronic	PUM1	chr1	31424001	31425000	chr1:31424001-31425000
chr1_gene_31782	0	0	0	0	0	17.7113	NA	NA	0	4.22584	intronic	ZCCHC17	chr1	31781001	31782000	chr1:31781001-31782000
chr1_gene_32509	0.375509	0	0	0	0	17.7113	0.25	0.543126	0.248237	4.22584	exonic	KHDRBS1	chr1	32508001	32509000	chr1:32508001-32509000
chr1_gene_36461	0	0	0	0	0	17.7113	NA	NA	0	4.22584	intronic	AGO3	chr1	36460001	36461000	chr1:36460001-36461000
chr1_gene_40658	0	0	0	0	0	17.7113	NA	NA	0	4.22584	intronic	RLF	chr1	40657001	40658000	chr1:40657001-40658000
chr1_gene_70900	0	0	0	0	0	17.7113	NA	NA	0	4.22584	exonic	CTH	chr1	70899001	70900000	chr1:70899001-70900000
chr1_gene_73598	0	0	0	0	0	17.7113	NA	NA	0	4.22584	intergenic	NEGR1(dist=848724),LINC01360(dist=173853)	chr1	73597001	73598000	chr1:73597001-73598000
chr1_gene_84409	6.75916	0	0	0	0	17.7113	0.25	0.543126	2.13079	4.22584	exonic	TTLL7	chr1	84408001	84409000	chr1:84408001-84409000
chr1_gene_101447	0	0	0	0	0	17.7113	NA	NA	0	4.22584	UTR3	SLC30A7(NM_001144884:c.*5272_*6271delins0,NM_133496:c.*5588_*6587delins0)	chr1	101446001	101447000	chr1:101446001-101447000
chr1_gene_146651	0	0	0	0	0	17.7113	NA	NA	0	4.22584	ncRNA_exonic	PDIA3P1	chr1	146650001	146651000	chr1:146650001-146651000
chr1_gene_151374	0	0	0	0	0	17.7113	NA	NA	0	4.22584	exonic	PSMB4	chr1	151373001	151374000	chr1:151373001-151374000
chr1_gene_193185	0	0	0	0	0	17.7113	NA	NA	0	4.22584	intronic	CDC73	chr1	193184001	193185000	chr1:193184001-193185000
chr1_gene_235408	0	0	0	0	0	17.7113	NA	NA	0	4.22584	intronic	ARID4B	chr1	235407001	235408000	chr1:235407001-235408000
chr1_gene_240308	0	0	0	0	0	17.7113	NA	NA	0	4.22584	intronic	FMN2	chr1	240307001	240308000	chr1:240307001-240308000
chr1_gene_247374	36.0489	52.7474	0	0	0	17.7113	0.0591686	0.543126	5.50456	4.22584	upstream	MIR3916	chr1	247373001	247374000	chr1:247373001-247374000
chr2_gene_60994	0	0	0	0	0	17.7113	NA	NA	0	4.22584	intronic	PAPOLG	chr2	60993001	60994000	chr2:60993001-60994000
chr2_gene_89085	0	0	0	0	0	17.7113	NA	NA	0	4.22584	ncRNA_exonic	ANKRD36BP2	chr2	89084001	89085000	chr2:89084001-89085000
chr2_gene_135200	0	0	0	0	0	17.7113	NA	NA	0	4.22584	exonic	MGAT5	chr2	135199001	135200000	chr2:135199001-135200000
chr2_gene_170850	0	0	0	0	0	17.7113	NA	NA	0	4.22584	intronic	UBR3	chr2	170849001	170850000	chr2:170849001-170850000
chr2_gene_177176	0	0	0	0	0	17.7113	NA	NA	0	4.22584	intronic	MTX2	chr2	177175001	177176000	chr2:177175001-177176000
chr2_gene_219534	0	0	0	0	0	17.7113	NA	NA	0	4.22584	exonic	RNF25	chr2	219533001	219534000	chr2:219533001-219534000
chr3_gene_15302	0	0	0	0	0	17.7113	NA	NA	0	4.22584	exonic	SH3BP5	chr3	15301001	15302000	chr3:15301001-15302000
chr3_gene_58068	0	5.09492	0	0	0	17.7113	0.25	0.543126	1.82679	4.22584	exonic	FLNB	chr3	58067001	58068000	chr3:58067001-58068000
chr3_gene_58112	0	0	0	0	0	17.7113	NA	NA	0	4.22584	exonic	FLNB	chr3	58111001	58112000	chr3:58111001-58112000
chr3_gene_98236	0	0	0	0	0	17.7113	NA	NA	0	4.22584	exonic	CLDND1	chr3	98235001	98236000	chr3:98235001-98236000
chr3_gene_141112	0	0	0	0	0	17.7113	NA	NA	0	4.22584	intronic	ZBTB38	chr3	141111001	141112000	chr3:141111001-141112000
chr3_gene_148794	0	0	0	0	0	17.7113	NA	NA	0	4.22584	exonic	HLTF	chr3	148793001	148794000	chr3:148793001-148794000
chr3_gene_152041	0	0	0	0	0	17.7113	NA	NA	0	4.22584	intronic	MBNL1	chr3	152040001	152041000	chr3:152040001-152041000
chr3_gene_178783	0	0	0	0	0	17.7113	NA	NA	0	4.22584	intronic	ZMAT3	chr3	178782001	178783000	chr3:178782001-178783000
chr4_gene_1338	0	0	0	0	0	17.7113	NA	NA	0	4.22584	upstream;downstream	UVSSA;MAEA	chr4	1337001	1338000	chr4:1337001-1338000
chr4_gene_17978	0	0	0	0	0	17.7113	NA	NA	0	4.22584	intronic	LCORL	chr4	17977001	17978000	chr4:17977001-17978000
chr4_gene_48594	0	0	0	0	0	17.7113	NA	NA	0	4.22584	intronic	FRYL	chr4	48593001	48594000	chr4:48593001-48594000
chr4_gene_99191	0	0	0	0	0	17.7113	NA	NA	0	4.22584	intronic	RAP1GDS1	chr4	99190001	99191000	chr4:99190001-99191000
chr4_gene_123189	0	0	0	0	0	17.7113	NA	NA	0	4.22584	exonic	KIAA1109	chr4	123188001	123189000	chr4:123188001-123189000
chr4_gene_149012	0	0	0	0	0	17.7113	NA	NA	0	4.22584	intronic	NR3C2	chr4	149011001	149012000	chr4:149011001-149012000
chr4_gene_153767	0	0	0	0	0	17.7113	NA	NA	0	4.22584	intronic	ARFIP1	chr4	153766001	153767000	chr4:153766001-153767000
chr5_gene_226	0	0	0	0	0	17.7113	NA	NA	0	4.22584	exonic	SDHA	chr5	225001	226000	chr5:225001-226000
chr5_gene_14707	0	0	0	0	0	17.7113	NA	NA	0	4.22584	UTR3	ANKH(NM_054027:c.*5305_*4306delins0)	chr5	14706001	14707000	chr5:14706001-14707000
chr5_gene_40828	0	0	0	0	0	17.7113	NA	NA	0	4.22584	ncRNA_exonic	LOC100506548	chr5	40827001	40828000	chr5:40827001-40828000
chr5_gene_60647	0	0	0	0	0	17.7113	NA	NA	0	4.22584	intronic	ZSWIM6	chr5	60646001	60647000	chr5:60646001-60647000
chr5_gene_60799	0	0	0	0	0	17.7113	NA	NA	0	4.22584	intronic	ZSWIM6	chr5	60798001	60799000	chr5:60798001-60799000
chr5_gene_77487	0	0	0	0	0	17.7113	NA	NA	0	4.22584	intronic	AP3B1	chr5	77486001	77487000	chr5:77486001-77487000
chr5_gene_84708	0	0	0	0	0	17.7113	NA	NA	0	4.22584	intergenic	EDIL3(dist=1026316),NBPF22P(dist=870262)	chr5	84707001	84708000	chr5:84707001-84708000
chr5_gene_92092	0	0	0	0	0	17.7113	NA	NA	0	4.22584	intergenic	ARRDC3-AS1(dist=1374469),NR2F1-AS1(dist=653062)	chr5	92091001	92092000	chr5:92091001-92092000
chr5_gene_131822	0	5.39462	0	0	0	17.7113	0.25	0.543126	1.88648	4.22584	exonic	IRF1	chr5	131821001	131822000	chr5:131821001-131822000
chr5_gene_140994	0	0	0	0	0	17.7113	NA	NA	0	4.22584	intronic	DIAPH1	chr5	140993001	140994000	chr5:140993001-140994000
chr5_gene_150487	0	0	0	0	0	17.7113	NA	NA	0	4.22584	intronic	ANXA6	chr5	150486001	150487000	chr5:150486001-150487000
chr6_gene_15257	0	0	0	0	0	17.7113	NA	NA	0	4.22584	intronic	JARID2	chr6	15256001	15257000	chr6:15256001-15257000
chr6_gene_38439	0	0.299701	0	0	0	17.7113	0.25	0.543126	0.201446	4.22584	intronic	BTBD9	chr6	38438001	38439000	chr6:38438001-38439000
chr6_gene_99385	0	0	0	0	0	17.7113	NA	NA	0	4.22584	intronic	FBXL4	chr6	99384001	99385000	chr6:99384001-99385000
chr6_gene_107004	0	0	0	0	0	17.7113	NA	NA	0	4.22584	exonic	AIM1	chr6	107003001	107004000	chr6:107003001-107004000
chr6_gene_139623	0	0	0	0	0	17.7113	NA	NA	0	4.22584	upstream	TXLNB	chr6	139622001	139623000	chr6:139622001-139623000
chr6_gene_160473	0	0	0	0	0	17.7113	NA	NA	0	4.22584	intronic	IGF2R	chr6	160472001	160473000	chr6:160472001-160473000
chr6_gene_170854	0	0	0	0	0	17.7113	NA	NA	0	4.22584	intronic	PSMB1	chr6	170853001	170854000	chr6:170853001-170854000
chr7_gene_36303	0	0	0	0	0	17.7113	NA	NA	0	4.22584	intronic	EEPD1	chr7	36302001	36303000	chr7:36302001-36303000
chr7_gene_38786	0	0	0	0	0	17.7113	NA	NA	0	4.22584	exonic	VPS41	chr7	38785001	38786000	chr7:38785001-38786000
chr7_gene_94296	25.9101	0	0	0	0	17.7113	0.25	0.543126	3.80272	4.22584	UTR3	PEG10(NM_001040152:c.*1155_*2154delins0,NM_001184962:c.*1155_*2154delins0,NM_001184961:c.*7_*1006delins0,NM_015068:c.*7_*1006delins0,NM_001172437:c.*7_*1006delins0,NM_001172438:c.*1155_*2154delins0)	chr7	94295001	94296000	chr7:94295001-94296000
chr7_gene_106846	0	0	0	0	0	17.7113	NA	NA	0	4.22584	intronic	COG5	chr7	106845001	106846000	chr7:106845001-106846000
chr7_gene_137566	0	0.299701	0	0	0	17.7113	0.25	0.543126	0.201446	4.22584	exonic	CREB3L2	chr7	137565001	137566000	chr7:137565001-137566000
chr8_gene_6303	0	0	0	0	0	17.7113	NA	NA	0	4.22584	exonic	MCPH1	chr8	6302001	6303000	chr8:6302001-6303000
chr8_gene_9427	0	0	0	0	0	17.7113	NA	NA	0	4.22584	intronic	TNKS	chr8	9426001	9427000	chr8:9426001-9427000
chr8_gene_26270	0	0	0	0	0	17.7113	NA	NA	0	4.22584	UTR3	BNIP3L(NM_004331:c.*1073_*2072delins0)	chr8	26269001	26270000	chr8:26269001-26270000
chr8_gene_99553	0	0	0	0	0	17.7113	NA	NA	0	4.22584	intronic	STK3	chr8	99552001	99553000	chr8:99552001-99553000
chr8_gene_102214	0	0	0	0	0	17.7113	NA	NA	0	4.22584	exonic	ZNF706	chr8	102213001	102214000	chr8:102213001-102214000
chr8_gene_145010	0	0	0	0	0	17.7113	NA	NA	0	4.22584	exonic	PLEC	chr8	145009001	145010000	chr8:145009001-145010000
chr9_gene_19418	0	0	0	0	0	17.7113	NA	NA	0	4.22584	intronic	ACER2	chr9	19417001	19418000	chr9:19417001-19418000
chr9_gene_115966	0	0	0	0	0	17.7113	NA	NA	0	4.22584	exonic	FKBP15	chr9	115965001	115966000	chr9:115965001-115966000
chr10_gene_1894	0	0	0	0	0	17.7113	NA	NA	0	4.22584	intergenic	ADARB2(dist=113331),LINC00700(dist=153667)	chr10	1893001	1894000	chr10:1893001-1894000
chr10_gene_31811	0	0	0	0	0	17.7113	NA	NA	0	4.22584	exonic	ZEB1	chr10	31810001	31811000	chr10:31810001-31811000
chr10_gene_88260	0	0	0	0	0	17.7113	NA	NA	0	4.22584	exonic	WAPAL	chr10	88259001	88260000	chr10:88259001-88260000
chr10_gene_120796	0	0	0	0	0	17.7113	NA	NA	0	4.22584	exonic	EIF3A	chr10	120795001	120796000	chr10:120795001-120796000
chr11_gene_3024	6.00814	13.7863	0	0	0	17.7113	0.119178	0.543126	3.44589	4.22584	exonic	CARS	chr11	3023001	3024000	chr11:3023001-3024000
chr11_gene_6487	7.88569	0	0	0	0	17.7113	0.25	0.543126	2.30534	4.22584	exonic	TRIM3	chr11	6486001	6487000	chr11:6486001-6487000
chr11_gene_8574	0	0	0	0	0	17.7113	NA	NA	0	4.22584	intronic	STK33	chr11	8573001	8574000	chr11:8573001-8574000
chr11_gene_14512	16.8979	0	0	0	0	17.7113	0.25	0.543126	3.24015	4.22584	intronic	COPB1	chr11	14511001	14512000	chr11:14511001-14512000
chr11_gene_17111	0	0	0	0	0	17.7113	NA	NA	0	4.22584	UTR3	PIK3C2A(NM_002645:c.*1284_*285delins0)	chr11	17110001	17111000	chr11:17110001-17111000
chr11_gene_19612	0	0	0	0	0	17.7113	NA	NA	0	4.22584	intronic	NAV2	chr11	19611001	19612000	chr11:19611001-19612000
chr11_gene_34286	0	0	0	0	0	17.7113	NA	NA	0	4.22584	intronic	ABTB2	chr11	34285001	34286000	chr11:34285001-34286000
chr11_gene_35089	0	0	0	0	0	17.7113	NA	NA	0	4.22584	intergenic	PDHX(dist=70326),LOC100507144(dist=65197)	chr11	35088001	35089000	chr11:35088001-35089000
chr11_gene_64375	0	0	0	0	0	17.7113	NA	NA	0	4.22584	exonic	NRXN2	chr11	64374001	64375000	chr11:64374001-64375000
chr11_gene_65731	0	0	0	0	0	17.7113	NA	NA	0	4.22584	intronic	SART1	chr11	65730001	65731000	chr11:65730001-65731000
chr11_gene_74622	0	1.1988	0	0	0	17.7113	0.25	0.543126	0.677533	4.22584	intronic	XRRA1	chr11	74621001	74622000	chr11:74621001-74622000
chr11_gene_77331	0.375509	0	0	0	0	17.7113	0.25	0.543126	0.248237	4.22584	exonic	CLNS1A	chr11	77330001	77331000	chr11:77330001-77331000
chr11_gene_126240	0	0	0	0	0	17.7113	NA	NA	0	4.22584	intronic	ST3GAL4	chr11	126239001	126240000	chr11:126239001-126240000
chr12_gene_26811	0	0	0	0	0	17.7113	NA	NA	0	4.22584	exonic	ITPR2	chr12	26810001	26811000	chr12:26810001-26811000
chr12_gene_27701	0	0	0	0	0	17.7113	NA	NA	0	4.22584	intronic	PPFIBP1	chr12	27700001	27701000	chr12:27700001-27701000
chr12_gene_32248	0	0.299701	0	0	0	17.7113	0.25	0.543126	0.201446	4.22584	intergenic	RNU6-78P(dist=100199),BICD1(dist=12185)	chr12	32247001	32248000	chr12:32247001-32248000
chr12_gene_53848	0	0	0	0	0	17.7113	NA	NA	0	4.22584	intronic	PCBP2	chr12	53847001	53848000	chr12:53847001-53848000
chr12_gene_64218	0	0	0	0	0	17.7113	NA	NA	0	4.22584	upstream	TMEM5-AS1	chr12	64217001	64218000	chr12:64217001-64218000
chr12_gene_69144	0	0	0	0	0	17.7113	NA	NA	0	4.22584	intronic	SLC35E3	chr12	69143001	69144000	chr12:69143001-69144000
chr12_gene_75870	0	0	0	0	0	17.7113	NA	NA	0	4.22584	upstream	GLIPR1	chr12	75869001	75870000	chr12:75869001-75870000
chr12_gene_95620	0	0	0	0	0	17.7113	NA	NA	0	4.22584	intronic	VEZT	chr12	95619001	95620000	chr12:95619001-95620000
chr12_gene_109248	0	0	0	0	0	17.7113	NA	NA	0	4.22584	intronic	SSH1	chr12	109247001	109248000	chr12:109247001-109248000
chr12_gene_131284	0	0	0	0	0	17.7113	NA	NA	0	4.22584	exonic	STX2	chr12	131283001	131284000	chr12:131283001-131284000
chr13_gene_24872	0	0	0	0	0	17.7113	NA	NA	0	4.22584	exonic	SPATA13	chr13	24871001	24872000	chr13:24871001-24872000
chr13_gene_46726	0	0	0	0	0	17.7113	NA	NA	0	4.22584	exonic	LCP1	chr13	46725001	46726000	chr13:46725001-46726000
chr14_gene_21929	0	0	0	0	0	17.7113	NA	NA	0	4.22584	UTR3	RAB2B(NM_001163380:c.*1354_*355delins0,NM_032846:c.*1354_*355delins0)	chr14	21928001	21929000	chr14:21928001-21929000
chr14_gene_62246	0	0	0	0	0	17.7113	NA	NA	0	4.22584	exonic	SNAPC1	chr14	62245001	62246000	chr14:62245001-62246000
chr14_gene_66989	0	0	0	0	0	17.7113	NA	NA	0	4.22584	intronic	GPHN	chr14	66988001	66989000	chr14:66988001-66989000
chr14_gene_69869	0	0	0	0	0	17.7113	NA	NA	0	4.22584	intronic	SLC39A9	chr14	69868001	69869000	chr14:69868001-69869000
chr14_gene_74183	0	9.59044	0	0	0	17.7113	0.25	0.543126	2.53486	4.22584	UTR3	ELMSAN1(NM_194278:c.*4003_*3004delins0,NM_001043318:c.*4003_*3004delins0)	chr14	74182001	74183000	chr14:74182001-74183000
chr14_gene_75603	0	0	0	0	0	17.7113	NA	NA	0	4.22584	exonic	TMED10	chr14	75602001	75603000	chr14:75602001-75603000
chr14_gene_81973	0	0	0	0	0	17.7113	NA	NA	0	4.22584	exonic	SEL1L	chr14	81972001	81973000	chr14:81972001-81973000
chr14_gene_91928	0	0	0	0	0	17.7113	NA	NA	0	4.22584	exonic	SMEK1	chr14	91927001	91928000	chr14:91927001-91928000
chr14_gene_105955	0	0	0	0	0	17.7113	NA	NA	0	4.22584	exonic	CRIP1	chr14	105954001	105955000	chr14:105954001-105955000
chr15_gene_31617	0	0	0	0	0	17.7113	NA	NA	0	4.22584	upstream	KLF13	chr15	31616001	31617000	chr15:31616001-31617000
chr15_gene_41992	0	0	0	0	0	17.7113	NA	NA	0	4.22584	exonic	MGA	chr15	41991001	41992000	chr15:41991001-41992000
chr15_gene_42043	0	0	0	0	0	17.7113	NA	NA	0	4.22584	exonic	MGA	chr15	42042001	42043000	chr15:42042001-42043000
chr15_gene_44110	0	0	0	0	0	17.7113	NA	NA	0	4.22584	exonic	MFAP1	chr15	44109001	44110000	chr15:44109001-44110000
chr15_gene_64009	10.8898	0.599402	0	0	0	17.7113	0.232497	0.543126	2.75373	4.22584	exonic	HERC1	chr15	64008001	64009000	chr15:64008001-64009000
chr15_gene_65389	0	0	0	0	0	17.7113	NA	NA	0	4.22584	intronic	UBAP1L	chr15	65388001	65389000	chr15:65388001-65389000
chr15_gene_66181	0	0	0	0	0	17.7113	NA	NA	0	4.22584	exonic	RAB11A	chr15	66180001	66181000	chr15:66180001-66181000
chr15_gene_81230	0	0	0	0	0	17.7113	NA	NA	0	4.22584	exonic	CEMIP	chr15	81229001	81230000	chr15:81229001-81230000
chr15_gene_85653	0	0	0	0	0	17.7113	NA	NA	0	4.22584	exonic	PDE8A	chr15	85652001	85653000	chr15:85652001-85653000
chr16_gene_10146	0	0	0	0	0	17.7113	NA	NA	0	4.22584	intronic	GRIN2A	chr16	10145001	10146000	chr16:10145001-10146000
chr16_gene_14238	0	0	0	0	0	17.7113	NA	NA	0	4.22584	intronic	MKL2	chr16	14237001	14238000	chr16:14237001-14238000
chr16_gene_71764	0	0	0	0	0	17.7113	NA	NA	0	4.22584	UTR3	AP1G1(NM_001128:c.*3960_*2961delins0,NM_001030007:c.*3960_*2961delins0)	chr16	71763001	71764000	chr16:71763001-71764000
chr17_gene_4853	0	0.299701	0	0	0	17.7113	0.25	0.543126	0.201446	4.22584	UTR5	PFN1(NM_005022:c.692_312delins0)	chr17	4852001	4853000	chr17:4852001-4853000
chr17_gene_6678	0	0	0	0	0	17.7113	NA	NA	0	4.22584	UTR3	XAF1(NM_017523:c.*513_*1512delins0,NM_199139:c.*513_*1512delins0)	chr17	6677001	6678000	chr17:6677001-6678000
chr17_gene_8030	0	0	0	0	0	17.7113	NA	NA	0	4.22584	upstream	ALOXE3,HES7	chr17	8029001	8030000	chr17:8029001-8030000
chr17_gene_18507	0	0	0	0	0	17.7113	NA	NA	0	4.22584	ncRNA_exonic	CCDC144B	chr17	18506001	18507000	chr17:18506001-18507000
chr17_gene_18514	0	0	0	0	0	17.7113	NA	NA	0	4.22584	ncRNA_exonic	CCDC144B	chr17	18513001	18514000	chr17:18513001-18514000
chr17_gene_37035	0	0	0	0	0	17.7113	NA	NA	0	4.22584	exonic	LASP1	chr17	37034001	37035000	chr17:37034001-37035000
chr17_gene_38250	0	0	0	0	0	17.7113	NA	NA	0	4.22584	exonic	NR1D1,THRA	chr17	38249001	38250000	chr17:38249001-38250000
chr17_gene_39920	0	0	0	0	0	17.7113	NA	NA	0	4.22584	exonic	JUP	chr17	39919001	39920000	chr17:39919001-39920000
chr17_gene_45670	0	0	0	0	0	17.7113	NA	NA	0	4.22584	exonic	NPEPPS	chr17	45669001	45670000	chr17:45669001-45670000
chr17_gene_46057	0	0.599402	0	0	0	17.7113	0.25	0.543126	0.37818	4.22584	exonic	CDK5RAP3	chr17	46056001	46057000	chr17:46056001-46057000
chr17_gene_62512	0	0	0	0	0	17.7113	NA	NA	0	4.22584	intronic	CEP95	chr17	62511001	62512000	chr17:62511001-62512000
chr17_gene_71282	0	6.89313	0	0	0	17.7113	0.25	0.543126	2.15269	4.22584	exonic	CDC42EP4	chr17	71281001	71282000	chr17:71281001-71282000
chr17_gene_73039	0	0	0	0	0	17.7113	NA	NA	0	4.22584	exonic	ATP5H	chr17	73038001	73039000	chr17:73038001-73039000
chr18_gene_19123	0	0	0	0	0	17.7113	NA	NA	0	4.22584	intronic	ESCO1	chr18	19122001	19123000	chr18:19122001-19123000
chr18_gene_29261	13.5183	0	0	0	0	17.7113	0.25	0.543126	2.9559	4.22584	intronic	B4GALT6	chr18	29260001	29261000	chr18:29260001-29261000
chr18_gene_56329	0	0	0	0	0	17.7113	NA	NA	0	4.22584	upstream;downstream	MALT1;LOC101927322	chr18	56328001	56329000	chr18:56328001-56329000
chr19_gene_42746	0	0	0	0	0	17.7113	NA	NA	0	4.22584	intronic	GSK3A	chr19	42745001	42746000	chr19:42745001-42746000
chr19_gene_54854	0	0	0	0	0	17.7113	NA	NA	0	4.22584	upstream	LILRA4	chr19	54853001	54854000	chr19:54853001-54854000
chr20_gene_5551	0	0	0	0	0	17.7113	NA	NA	0	4.22584	exonic	GPCPD1	chr20	5550001	5551000	chr20:5550001-5551000
chr20_gene_43128	15.0204	0	0	0	0	17.7113	0.25	0.543126	3.08919	4.22584	UTR3	SERINC3(NM_006811:c.*1036_*937delins0)	chr20	43127001	43128000	chr20:43127001-43128000
chr20_gene_49370	0	0	0	0	0	17.7113	NA	NA	0	4.22584	UTR3	PARD6B(NM_032521:c.*1976_*2975delins0)	chr20	49369001	49370000	chr20:49369001-49370000
chrX_gene_13786	7.51018	0.299701	0	0	0	17.7113	0.237304	0.543126	2.29424	4.22584	exonic	OFD1	chrX	13785001	13786000	chrX:13785001-13786000
chrX_gene_41576	0	0	0	0	0	17.7113	NA	NA	0	4.22584	intronic	CASK	chrX	41575001	41576000	chrX:41575001-41576000
chrX_gene_47510	0	0	0	0	0	17.7113	NA	NA	0	4.22584	UTR5	ELK1(NM_005229:c.-8982_-9160delins0,NM_001114123:c.-8876_-9160delins0,NM_001257168:c.-8876_-9160delins0)	chrX	47509001	47510000	chrX:47509001-47510000
chrX_gene_54469	0	0	0	0	0	17.7113	NA	NA	0	4.22584	intronic	TSR2	chrX	54468001	54469000	chrX:54468001-54469000
chrX_gene_69386	0	0	0	0	0	17.7113	NA	NA	0	4.22584	exonic	IGBP1	chrX	69385001	69386000	chrX:69385001-69386000
chrX_gene_123852	0	6.59343	0	0	0	17.7113	0.25	0.543126	2.10323	4.22584	intronic	TENM1	chrX	123851001	123852000	chrX:123851001-123852000
chrY_gene_21762	0	0	0	0	0	17.7113	NA	NA	0	4.22584	ncRNA_exonic	TXLNGY	chrY	21761001	21762000	chrY:21761001-21762000
chr1_gene_1805	0	0	0	0	0	16.8679	NA	NA	0	4.1593	intronic	GNB1	chr1	1804001	1805000	chr1:1804001-1805000
chr1_gene_17411	0	0	0	0	0	16.8679	NA	NA	0	4.1593	exonic	PADI2	chr1	17410001	17411000	chr1:17410001-17411000
chr1_gene_25878	0	9.29074	0	0	0	16.8679	0.25	0.543126	2.49707	4.1593	intronic	LDLRAP1	chr1	25877001	25878000	chr1:25877001-25878000
chr1_gene_28801	0	0	0	0	0	16.8679	NA	NA	0	4.1593	exonic	PHACTR4	chr1	28800001	28801000	chr1:28800001-28801000
chr1_gene_31822	0	0	0	0	0	16.8679	NA	NA	0	4.1593	exonic	ZCCHC17	chr1	31821001	31822000	chr1:31821001-31822000
chr1_gene_42881	0	0	0	0	0	16.8679	NA	NA	0	4.1593	exonic	RIMKLA	chr1	42880001	42881000	chr1:42880001-42881000
chr1_gene_47144	0	0	0	0	0	16.8679	NA	NA	0	4.1593	ncRNA_intronic	EFCAB14-AS1	chr1	47143001	47144000	chr1:47143001-47144000
chr1_gene_155904	12.3918	0	0	0	0	16.8679	0.25	0.543126	2.84717	4.1593	exonic	KIAA0907	chr1	155903001	155904000	chr1:155903001-155904000
chr1_gene_156627	0	0	0	0	0	16.8679	NA	NA	0	4.1593	exonic	BCAN	chr1	156626001	156627000	chr1:156626001-156627000
chr1_gene_207534	0	0	0	0	0	16.8679	NA	NA	0	4.1593	exonic	CD55	chr1	207533001	207534000	chr1:207533001-207534000
chr1_gene_210548	0	0	0	0	0	16.8679	NA	NA	0	4.1593	intronic	HHAT	chr1	210547001	210548000	chr1:210547001-210548000
chr1_gene_213374	0	0	0	0	0	16.8679	NA	NA	0	4.1593	intronic	RPS6KC1	chr1	213373001	213374000	chr1:213373001-213374000
chr1_gene_246149	0	0	0	0	0	16.8679	NA	NA	0	4.1593	intronic	SMYD3	chr1	246148001	246149000	chr1:246148001-246149000
chr2_gene_65626	0	0	0	0	0	16.8679	NA	NA	0	4.1593	intronic	SPRED2	chr2	65625001	65626000	chr2:65625001-65626000
chr2_gene_69578	0	0	0	0	0	16.8679	NA	NA	0	4.1593	exonic	GFPT1	chr2	69577001	69578000	chr2:69577001-69578000
chr2_gene_70251	0	0	0	0	0	16.8679	NA	NA	0	4.1593	ncRNA_intronic	PCBP1-AS1	chr2	70250001	70251000	chr2:70250001-70251000
chr2_gene_74280	0	0	0	0	0	16.8679	NA	NA	0	4.1593	intronic	TET3	chr2	74279001	74280000	chr2:74279001-74280000
chr2_gene_89083	0	0	0	0	0	16.8679	NA	NA	0	4.1593	ncRNA_exonic	ANKRD36BP2	chr2	89082001	89083000	chr2:89082001-89083000
chr2_gene_128122	0	0	0	0	0	16.8679	NA	NA	0	4.1593	intergenic	MAP3K2(dist=20196),PROC(dist=53996)	chr2	128121001	128122000	chr2:128121001-128122000
chr2_gene_131809	0	0	0	0	0	16.8679	NA	NA	0	4.1593	UTR3	FAM168B(NM_001009993:c.*2037_*1038delins0)	chr2	131808001	131809000	chr2:131808001-131809000
chr2_gene_153513	0	0	0	0	0	16.8679	NA	NA	0	4.1593	exonic	PRPF40A	chr2	153512001	153513000	chr2:153512001-153513000
chr2_gene_170800	0	0	0	0	0	16.8679	NA	NA	0	4.1593	exonic	UBR3	chr2	170799001	170800000	chr2:170799001-170800000
chr2_gene_178324	0	0	0	0	0	16.8679	NA	NA	0	4.1593	intronic	AGPS	chr2	178323001	178324000	chr2:178323001-178324000
chr2_gene_182367	16.1469	0	0	0	0	16.8679	0.25	0.543126	3.18165	4.1593	intronic	ITGA4	chr2	182366001	182367000	chr2:182366001-182367000
chr2_gene_187146	0	0	0	0	0	16.8679	NA	NA	0	4.1593	intergenic	LINC01473(dist=193957),ZC3H15(dist=204885)	chr2	187145001	187146000	chr2:187145001-187146000
chr3_gene_5191	0	0	0	0	0	16.8679	NA	NA	0	4.1593	intronic	ARL8B	chr3	5190001	5191000	chr3:5190001-5191000
chr3_gene_25797	0	0	0	0	0	16.8679	NA	NA	0	4.1593	intronic	NGLY1	chr3	25796001	25797000	chr3:25796001-25797000
chr3_gene_58268	0	0.299701	0	0	0	16.8679	0.25	0.543126	0.201446	4.1593	intronic	ABHD6	chr3	58267001	58268000	chr3:58267001-58268000
chr3_gene_69135	7.51018	0	0	0	0	16.8679	0.25	0.543126	2.24947	4.1593	exonic	ARL6IP5	chr3	69134001	69135000	chr3:69134001-69135000
chr3_gene_156263	0	0	0	0	0	16.8679	NA	NA	0	4.1593	exonic	SSR3	chr3	156262001	156263000	chr3:156262001-156263000
chr3_gene_156877	0	0	0	0	0	16.8679	NA	NA	0	4.1593	exonic	CCNL1	chr3	156876001	156877000	chr3:156876001-156877000
chr3_gene_167467	0	0	0	0	0	16.8679	NA	NA	0	4.1593	intronic	SERPINI1	chr3	167466001	167467000	chr3:167466001-167467000
chr3_gene_179305	0	0	0	0	0	16.8679	NA	NA	0	4.1593	exonic	ACTL6A	chr3	179304001	179305000	chr3:179304001-179305000
chr3_gene_183496	0	2.69731	0	0	0	16.8679	0.25	0.543126	1.23183	4.1593	exonic	YEATS2	chr3	183495001	183496000	chr3:183495001-183496000
chr3_gene_183505	0	2.69731	0	0	0	16.8679	0.25	0.543126	1.23183	4.1593	exonic	YEATS2	chr3	183504001	183505000	chr3:183504001-183505000
chr3_gene_195804	0	0	0	0	0	16.8679	NA	NA	0	4.1593	exonic	TFRC	chr3	195803001	195804000	chr3:195803001-195804000
chr3_gene_196154	0	0	0	0	0	16.8679	NA	NA	0	4.1593	intronic	UBXN7	chr3	196153001	196154000	chr3:196153001-196154000
chr3_gene_196301	0	0	0	0	0	16.8679	NA	NA	0	4.1593	intronic	FBXO45	chr3	196300001	196301000	chr3:196300001-196301000
chr4_gene_15825	0	0	0	0	0	16.8679	NA	NA	0	4.1593	intronic	CD38	chr4	15824001	15825000	chr4:15824001-15825000
chr4_gene_78930	0	0	0	0	0	16.8679	NA	NA	0	4.1593	intergenic	MRPL1(dist=55057),FRAS1(dist=48724)	chr4	78929001	78930000	chr4:78929001-78930000
chr4_gene_100830	0	0.299701	0	0	0	16.8679	0.25	0.543126	0.201446	4.1593	exonic	DNAJB14	chr4	100829001	100830000	chr4:100829001-100830000
chr4_gene_154409	0	0	0	0	0	16.8679	NA	NA	0	4.1593	intronic	KIAA0922	chr4	154408001	154409000	chr4:154408001-154409000
chr5_gene_36894	0	0	0	0	0	16.8679	NA	NA	0	4.1593	intronic	NIPBL	chr5	36893001	36894000	chr5:36893001-36894000
chr5_gene_37051	0	0	0	0	0	16.8679	NA	NA	0	4.1593	intronic	NIPBL	chr5	37050001	37051000	chr5:37050001-37051000
chr5_gene_71043	0	0	0	0	0	16.8679	NA	NA	0	4.1593	intergenic	CARTPT(dist=25126),MAP1B(dist=360118)	chr5	71042001	71043000	chr5:71042001-71043000
chr5_gene_80744	0	0	0	0	0	16.8679	NA	NA	0	4.1593	ncRNA_intronic	RNU5D-1,RNU5E-1	chr5	80743001	80744000	chr5:80743001-80744000
chr5_gene_93019	0	0	0	0	0	16.8679	NA	NA	0	4.1593	intronic	FAM172A	chr5	93018001	93019000	chr5:93018001-93019000
chr5_gene_114875	0	0	0	0	0	16.8679	NA	NA	0	4.1593	intronic	FEM1C	chr5	114874001	114875000	chr5:114874001-114875000
chr5_gene_118478	0	0	0	0	0	16.8679	NA	NA	0	4.1593	intronic	DMXL1	chr5	118477001	118478000	chr5:118477001-118478000
chr5_gene_140036	0	0	0	0	0	16.8679	NA	NA	0	4.1593	exonic	IK	chr5	140035001	140036000	chr5:140035001-140036000
chr5_gene_142731	0	0	0	0	0	16.8679	NA	NA	0	4.1593	intronic	NR3C1	chr5	142730001	142731000	chr5:142730001-142731000
chr6_gene_1953	11.6408	0	0	0	0	16.8679	0.25	0.543126	2.76985	4.1593	intronic	GMDS	chr6	1952001	1953000	chr6:1952001-1953000
chr6_gene_24714	0	0	0	0	0	16.8679	NA	NA	0	4.1593	intronic	C6orf62	chr6	24713001	24714000	chr6:24713001-24714000
chr6_gene_38005	0	0	0	0	0	16.8679	NA	NA	0	4.1593	intronic	ZFAND3	chr6	38004001	38005000	chr6:38004001-38005000
chr6_gene_41982	0	0	0	0	0	16.8679	NA	NA	0	4.1593	intronic	CCND3	chr6	41981001	41982000	chr6:41981001-41982000
chr6_gene_43491	0	0	0	0	0	16.8679	NA	NA	0	4.1593	UTR3	XPO5(NM_020750:c.*1538_*606delins0)	chr6	43490001	43491000	chr6:43490001-43491000
chr6_gene_88329	0	0	0	0	0	16.8679	NA	NA	0	4.1593	intronic	ORC3	chr6	88328001	88329000	chr6:88328001-88329000
chr6_gene_89647	0	0	0	0	0	16.8679	NA	NA	0	4.1593	intronic	RNGTT	chr6	89646001	89647000	chr6:89646001-89647000
chr6_gene_108254	0	0	0	0	0	16.8679	NA	NA	0	4.1593	intronic	SEC63	chr6	108253001	108254000	chr6:108253001-108254000
chr6_gene_129905	0	0	0	0	0	16.8679	NA	NA	0	4.1593	intronic	ARHGAP18	chr6	129904001	129905000	chr6:129904001-129905000
chr6_gene_135319	0	0	0	0	0	16.8679	NA	NA	0	4.1593	exonic	HBS1L	chr6	135318001	135319000	chr6:135318001-135319000
chr6_gene_136583	0	0	0	0	0	16.8679	NA	NA	0	4.1593	exonic	BCLAF1	chr6	136582001	136583000	chr6:136582001-136583000
chr6_gene_159402	0	0	0	0	0	16.8679	NA	NA	0	4.1593	exonic	RSPH3	chr6	159401001	159402000	chr6:159401001-159402000
chr6_gene_163993	0	0	0	0	0	16.8679	NA	NA	0	4.1593	UTR3	QKI(NM_006775:c.*259_*1258delins0,NM_206855:c.*7224_*8223delins0,NM_001301085:c.*259_*1258delins0,NM_206853:c.*4998_*5997delins0,NM_206854:c.*6259_*7258delins0)	chr6	163992001	163993000	chr6:163992001-163993000
chr6_gene_170627	0	0	0	0	0	16.8679	NA	NA	0	4.1593	exonic	FAM120B	chr6	170626001	170627000	chr6:170626001-170627000
chr7_gene_43678	0	4.49552	0	0	0	16.8679	0.25	0.543126	1.69944	4.1593	downstream	COA1	chr7	43677001	43678000	chr7:43677001-43678000
chr7_gene_44155	12.0163	0	0	0	0	16.8679	0.25	0.543126	2.80903	4.1593	exonic	POLD2	chr7	44154001	44155000	chr7:44154001-44155000
chr7_gene_45056	0	0	0	0	0	16.8679	NA	NA	0	4.1593	intronic	CCM2	chr7	45055001	45056000	chr7:45055001-45056000
chr7_gene_76186	0	0	0	0	0	16.8679	NA	NA	0	4.1593	ncRNA_intronic	LOC100133091	chr7	76185001	76186000	chr7:76185001-76186000
chr7_gene_111937	0	0.599402	0	0	0	16.8679	0.25	0.543126	0.37818	4.1593	exonic	ZNF277	chr7	111936001	111937000	chr7:111936001-111937000
chr7_gene_127478	0	0	0	0	0	16.8679	NA	NA	0	4.1593	intronic	SND1	chr7	127477001	127478000	chr7:127477001-127478000
chr7_gene_143426	0	0.299701	0	0	0	16.8679	0.25	0.543126	0.201446	4.1593	UTR3	TCAF2(NM_001130026:c.*241_*1240delins0)	chr7	143425001	143426000	chr7:143425001-143426000
chr7_gene_151050	0	0	0	0	0	16.8679	NA	NA	0	4.1593	exonic	NUB1	chr7	151049001	151050000	chr7:151049001-151050000
chr7_gene_151865	0	0	0	0	0	16.8679	NA	NA	0	4.1593	exonic	KMT2C	chr7	151864001	151865000	chr7:151864001-151865000
chr8_gene_22469	0	0	0	0	0	16.8679	NA	NA	0	4.1593	intronic	CCAR2	chr8	22468001	22469000	chr8:22468001-22469000
chr8_gene_57874	0	0	0	0	0	16.8679	NA	NA	0	4.1593	UTR3	IMPAD1(NM_017813:c.*3351_*2352delins0)	chr8	57873001	57874000	chr8:57873001-57874000
chr8_gene_66667	0	0	0	0	0	16.8679	NA	NA	0	4.1593	intronic	PDE7A	chr8	66666001	66667000	chr8:66666001-66667000
chr8_gene_72792	0	0	0	0	0	16.8679	NA	NA	0	4.1593	ncRNA_intronic	MSC-AS1	chr8	72791001	72792000	chr8:72791001-72792000
chr8_gene_80952	0	0	0	0	0	16.8679	NA	NA	0	4.1593	intronic	TPD52	chr8	80951001	80952000	chr8:80951001-80952000
chr8_gene_106083	0	0	0	0	0	16.8679	NA	NA	0	4.1593	intergenic	LRP12(dist=480749),ZFPM2(dist=248147)	chr8	106082001	106083000	chr8:106082001-106083000
chr8_gene_131342	0	0	0	0	0	16.8679	NA	NA	0	4.1593	intronic	ASAP1	chr8	131341001	131342000	chr8:131341001-131342000
chr10_gene_64573	0	0	0	0	0	16.8679	NA	NA	0	4.1593	exonic	EGR2	chr10	64572001	64573000	chr10:64572001-64573000
chr10_gene_71972	0	0	0	0	0	16.8679	NA	NA	0	4.1593	intronic	PPA1	chr10	71971001	71972000	chr10:71971001-71972000
chr10_gene_86307	0	0	0	0	0	16.8679	NA	NA	0	4.1593	intergenic	CCSER2(dist=27724),LINC01519(dist=646177)	chr10	86306001	86307000	chr10:86306001-86307000
chr10_gene_123803	0	0	0	0	0	16.8679	NA	NA	0	4.1593	intronic	TACC2	chr10	123802001	123803000	chr10:123802001-123803000
chr10_gene_129903	0	0	0	0	0	16.8679	NA	NA	0	4.1593	exonic	MKI67	chr10	129902001	129903000	chr10:129902001-129903000
chr11_gene_546	0	0	0	0	0	16.8679	NA	NA	0	4.1593	intronic	LRRC56	chr11	545001	546000	chr11:545001-546000
chr11_gene_58900	0	0	0	0	0	16.8679	NA	NA	0	4.1593	downstream	FAM111B,LOC101927204	chr11	58899001	58900000	chr11:58899001-58900000
chr11_gene_62393	0	0	0	0	0	16.8679	NA	NA	0	4.1593	UTR3	GANAB(NM_198335:c.*989_*287delins0,NM_198334:c.*989_*287delins0,NM_001278194:c.*989_*287delins0,NM_001278193:c.*989_*287delins0,NM_001278192:c.*989_*287delins0)	chr11	62392001	62393000	chr11:62392001-62393000
chr11_gene_65543	0	0	0	0	0	16.8679	NA	NA	0	4.1593	UTR3	AP5B1(NM_138368:c.*3326_*2327delins0)	chr11	65542001	65543000	chr11:65542001-65543000
chr11_gene_65841	0	0	0	0	0	16.8679	NA	NA	0	4.1593	intronic	PACS1	chr11	65840001	65841000	chr11:65840001-65841000
chr11_gene_77328	0	0	0	0	0	16.8679	NA	NA	0	4.1593	UTR3	CLNS1A(NM_001293:c.*23_*567delins0)	chr11	77327001	77328000	chr11:77327001-77328000
chr12_gene_25379	0	4.49552	0	0	0	16.8679	0.25	0.543126	1.69944	4.1593	exonic	KRAS	chr12	25378001	25379000	chr12:25378001-25379000
chr12_gene_28480	0	0	0	0	0	16.8679	NA	NA	0	4.1593	intronic	CCDC91	chr12	28479001	28480000	chr12:28479001-28480000
chr12_gene_50038	0	9.59044	0	0	0	16.8679	0.25	0.543126	2.53486	4.1593	exonic	PRPF40B	chr12	50037001	50038000	chr12:50037001-50038000
chr12_gene_53777	0	0	0	0	0	16.8679	NA	NA	0	4.1593	exonic	SP1	chr12	53776001	53777000	chr12:53776001-53777000
chr12_gene_54921	0	0	0	0	0	16.8679	NA	NA	0	4.1593	exonic	NCKAP1L	chr12	54920001	54921000	chr12:54920001-54921000
chr12_gene_112008	0	0	0	0	0	16.8679	NA	NA	0	4.1593	intronic	ATXN2	chr12	112007001	112008000	chr12:112007001-112008000
chr13_gene_107203	10.8898	0	0	0	0	16.8679	0.25	0.543126	2.68815	4.1593	intronic	ARGLU1	chr13	107202001	107203000	chr13:107202001-107203000
chr13_gene_111553	0	0	0	0	0	16.8679	NA	NA	0	4.1593	intronic	ANKRD10	chr13	111552001	111553000	chr13:111552001-111553000
chr13_gene_113388	0	0	0	0	0	16.8679	NA	NA	0	4.1593	intronic	ATP11A	chr13	113387001	113388000	chr13:113387001-113388000
chr14_gene_62250	0	0	0	0	0	16.8679	NA	NA	0	4.1593	exonic	SNAPC1	chr14	62249001	62250000	chr14:62249001-62250000
chr14_gene_65525	0	0	0	0	0	16.8679	NA	NA	0	4.1593	intronic	CHURC1-FNTB,FNTB,MAX	chr14	65524001	65525000	chr14:65524001-65525000
chr14_gene_71429	0	0	0	0	0	16.8679	NA	NA	0	4.1593	exonic	PCNX	chr14	71428001	71429000	chr14:71428001-71429000
chr14_gene_72567	0	0	0	0	0	16.8679	NA	NA	0	4.1593	intronic	RGS6	chr14	72566001	72567000	chr14:72566001-72567000
chr14_gene_76250	0	0	0	0	0	16.8679	NA	NA	0	4.1593	exonic	TTLL5	chr14	76249001	76250000	chr14:76249001-76250000
chr14_gene_90875	0	0	0	0	0	16.8679	NA	NA	0	4.1593	UTR3	CALM1(NM_006888:c.*2940_*3558delins0)	chr14	90874001	90875000	chr14:90874001-90875000
chr14_gene_93262	0	0	0	0	0	16.8679	NA	NA	0	4.1593	intronic	GOLGA5	chr14	93261001	93262000	chr14:93261001-93262000
chr14_gene_95746	0	0	0	0	0	16.8679	NA	NA	0	4.1593	intronic	CLMN	chr14	95745001	95746000	chr14:95745001-95746000
chr15_gene_44108	0	0	0	0	0	16.8679	NA	NA	0	4.1593	exonic	MFAP1	chr15	44107001	44108000	chr15:44107001-44108000
chr15_gene_93553	0	0	0	0	0	16.8679	NA	NA	0	4.1593	exonic	CHD2	chr15	93552001	93553000	chr15:93552001-93553000
chr15_gene_96484	0	0	0	0	0	16.8679	NA	NA	0	4.1593	intergenic	LINC00924(dist=431925),NR2F2-AS1(dist=186589)	chr15	96483001	96484000	chr15:96483001-96484000
chr16_gene_11162	0	0	0	0	0	16.8679	NA	NA	0	4.1593	intronic	CLEC16A	chr16	11161001	11162000	chr16:11161001-11162000
chr16_gene_11786	0	0	0	0	0	16.8679	NA	NA	0	4.1593	exonic	TXNDC11	chr16	11785001	11786000	chr16:11785001-11786000
chr16_gene_24041	0	0	0	0	0	16.8679	NA	NA	0	4.1593	intronic	PRKCB	chr16	24040001	24041000	chr16:24040001-24041000
chr16_gene_27639	0	0	0	0	0	16.8679	NA	NA	0	4.1593	intronic	KIAA0556	chr16	27638001	27639000	chr16:27638001-27639000
chr16_gene_69875	0	0	0	0	0	16.8679	NA	NA	0	4.1593	exonic	WWP2	chr16	69874001	69875000	chr16:69874001-69875000
chr16_gene_81397	0	0	0	0	0	16.8679	NA	NA	0	4.1593	exonic	GAN	chr16	81396001	81397000	chr16:81396001-81397000
chr16_gene_88844	0	0	0	0	0	16.8679	NA	NA	0	4.1593	intronic	PIEZO1	chr16	88843001	88844000	chr16:88843001-88844000
chr17_gene_8359	0	0	0	0	0	16.8679	NA	NA	0	4.1593	exonic	NDEL1	chr17	8358001	8359000	chr17:8358001-8359000
chr17_gene_29104	0	0	0	0	0	16.8679	NA	NA	0	4.1593	downstream	CRLF3,SUZ12P1	chr17	29103001	29104000	chr17:29103001-29104000
chr17_gene_38505	0	8.09193	0	0	0	16.8679	0.25	0.543126	2.33513	4.1593	exonic	RARA	chr17	38504001	38505000	chr17:38504001-38505000
chr17_gene_62048	0	0	0	0	0	16.8679	NA	NA	0	4.1593	intronic	SCN4A	chr17	62047001	62048000	chr17:62047001-62048000
chr17_gene_70497	0	0	0	0	0	16.8679	NA	NA	0	4.1593	ncRNA_intronic	LINC00673	chr17	70496001	70497000	chr17:70496001-70497000
chr19_gene_5151	0	5.09492	0	0	0	16.8679	0.25	0.543126	1.82679	4.1593	exonic	KDM4B	chr19	5150001	5151000	chr19:5150001-5151000
chr19_gene_34889	0	0	0	0	0	16.8679	NA	NA	0	4.1593	intronic	GPI	chr19	34888001	34889000	chr19:34888001-34889000
chr19_gene_41771	0	0.299701	0	0	0	16.8679	0.25	0.543126	0.201446	4.1593	exonic	HNRNPUL1	chr19	41770001	41771000	chr19:41770001-41771000
chr19_gene_53159	0	0	0	0	0	16.8679	NA	NA	0	4.1593	UTR5	ZNF83(NM_001277945:c.41123_40997delins0,NM_001277947:c.41123_40997delins0,NM_001277946:c.41123_40997delins0,NM_001277949:c.41123_40997delins0)	chr19	53158001	53159000	chr19:53158001-53159000
chr20_gene_13595	0	0	0	0	0	16.8679	NA	NA	0	4.1593	intronic	TASP1	chr20	13594001	13595000	chr20:13594001-13595000
chr20_gene_25274	0	0	0	0	0	16.8679	NA	NA	0	4.1593	exonic	PYGB	chr20	25273001	25274000	chr20:25273001-25274000
chr20_gene_25355	0	0	0	0	0	16.8679	NA	NA	0	4.1593	intronic	ABHD12	chr20	25354001	25355000	chr20:25354001-25355000
chr20_gene_40053	0	0	0	0	0	16.8679	NA	NA	0	4.1593	exonic	CHD6	chr20	40052001	40053000	chr20:40052001-40053000
chr20_gene_43629	0	0	0	0	0	16.8679	NA	NA	0	4.1593	intronic	STK4	chr20	43628001	43629000	chr20:43628001-43629000
chr20_gene_44075	0	0	0	0	0	16.8679	NA	NA	0	4.1593	intergenic	PIGT(dist=19116),WFDC2(dist=23394)	chr20	44074001	44075000	chr20:44074001-44075000
chr21_gene_42754	0	0	0	0	0	16.8679	NA	NA	0	4.1593	intronic	MX2	chr21	42753001	42754000	chr21:42753001-42754000
chr21_gene_46272	0	0	0	0	0	16.8679	NA	NA	0	4.1593	exonic	PTTG1IP	chr21	46271001	46272000	chr21:46271001-46272000
chr22_gene_18275	0	0	0	0	0	16.8679	NA	NA	0	4.1593	exonic	MICAL3	chr22	18274001	18275000	chr22:18274001-18275000
chr22_gene_24970	0	0	0	0	0	16.8679	NA	NA	0	4.1593	UTR3	SNRPD3(NM_004175:c.*1056_*2055delins0,NM_001278656:c.*1056_*2055delins0)	chr22	24969001	24970000	chr22:24969001-24970000
chr22_gene_26894	0	0	0	0	0	16.8679	NA	NA	0	4.1593	intronic	TFIP11	chr22	26893001	26894000	chr22:26893001-26894000
chr22_gene_31856	0	0	0	0	0	16.8679	NA	NA	0	4.1593	intronic	EIF4ENIF1	chr22	31855001	31856000	chr22:31855001-31856000
chr22_gene_41212	0	0	0	0	0	16.8679	NA	NA	0	4.1593	intronic	SLC25A17	chr22	41211001	41212000	chr22:41211001-41212000
chr22_gene_44496	0	0	0	0	0	16.8679	NA	NA	0	4.1593	exonic	PARVB	chr22	44495001	44496000	chr22:44495001-44496000
chrX_gene_15845	0	0	0	0	0	16.8679	NA	NA	0	4.1593	UTR3	AP1S2(NM_003916:c.*1447_*448delins0,NM_001272071:c.*1447_*448delins0)	chrX	15844001	15845000	chrX:15844001-15845000
chrX_gene_19833	0	0	0	0	0	16.8679	NA	NA	0	4.1593	intronic	SH3KBP1	chrX	19832001	19833000	chrX:19832001-19833000
chrX_gene_45561	0	0	0	0	0	16.8679	NA	NA	0	4.1593	intergenic	LINC01204(dist=173517),LOC392452(dist=29577)	chrX	45560001	45561000	chrX:45560001-45561000
chrX_gene_57144	0	0	0	0	0	16.8679	NA	NA	0	4.1593	downstream	SPIN2B	chrX	57143001	57144000	chrX:57143001-57144000
chrX_gene_71600	0	0	0	0	0	16.8679	NA	NA	0	4.1593	intronic	HDAC8	chrX	71599001	71600000	chrX:71599001-71600000
chrX_gene_86238	0	0	0	0	0	16.8679	NA	NA	0	4.1593	intergenic	DACH2(dist=149396),KLHL4(dist=534715)	chrX	86237001	86238000	chrX:86237001-86238000
chrY_gene_22745	0	0	0	0	0	16.8679	NA	NA	0	4.1593	exonic	EIF1AY	chrY	22744001	22745000	chrY:22744001-22745000
chr1_gene_1648	0	0	0	0	0	16.0245	NA	NA	0	4.08954	exonic	CDK11A,CDK11B	chr1	1647001	1648000	chr1:1647001-1648000
chr1_gene_16259	0	0	0	0	0	16.0245	NA	NA	0	4.08954	exonic	SPEN	chr1	16258001	16259000	chr1:16258001-16259000
chr1_gene_24978	0	0	0	0	0	16.0245	NA	NA	0	4.08954	exonic	SRRM1	chr1	24977001	24978000	chr1:24977001-24978000
chr1_gene_28105	0	0	0	0	0	16.0245	NA	NA	0	4.08954	intronic	STX12	chr1	28104001	28105000	chr1:28104001-28105000
chr1_gene_45102	0	0	0	0	0	16.0245	NA	NA	0	4.08954	exonic	RNF220	chr1	45101001	45102000	chr1:45101001-45102000
chr1_gene_63266	0	0	0	0	0	16.0245	NA	NA	0	4.08954	intronic	ATG4C	chr1	63265001	63266000	chr1:63265001-63266000
chr1_gene_91388	0	0.299701	0	0	0	16.0245	0.25	0.543126	0.201446	4.08954	intronic	ZNF644	chr1	91387001	91388000	chr1:91387001-91388000
chr1_gene_102554	0	0	0	0	0	16.0245	NA	NA	0	4.08954	intergenic	OLFM3(dist=90211),COL11A1(dist=788023)	chr1	102553001	102554000	chr1:102553001-102554000
chr1_gene_109767	0	0	0	0	0	16.0245	NA	NA	0	4.08954	exonic	SARS	chr1	109766001	109767000	chr1:109766001-109767000
chr1_gene_114065	0	0	0	0	0	16.0245	NA	NA	0	4.08954	intronic	MAGI3	chr1	114064001	114065000	chr1:114064001-114065000
chr1_gene_146754	0	0	0	0	0	16.0245	NA	NA	0	4.08954	intronic	CHD1L	chr1	146753001	146754000	chr1:146753001-146754000
chr1_gene_154902	0	0	0	0	0	16.0245	NA	NA	0	4.08954	exonic	PMVK	chr1	154901001	154902000	chr1:154901001-154902000
chr1_gene_156106	0	0	0	0	0	16.0245	NA	NA	0	4.08954	exonic	LMNA	chr1	156105001	156106000	chr1:156105001-156106000
chr1_gene_159914	0	0	0	0	0	16.0245	NA	NA	0	4.08954	exonic	IGSF9	chr1	159913001	159914000	chr1:159913001-159914000
chr1_gene_163307	0	0	0	0	0	16.0245	NA	NA	0	4.08954	exonic	NUF2	chr1	163306001	163307000	chr1:163306001-163307000
chr1_gene_188496	0	0	0	0	0	16.0245	NA	NA	0	4.08954	intergenic	LINC01036(dist=1165625),BRINP3(dist=1570797)	chr1	188495001	188496000	chr1:188495001-188496000
chr1_gene_203677	0	0	0	0	0	16.0245	NA	NA	0	4.08954	exonic	ATP2B4	chr1	203676001	203677000	chr1:203676001-203677000
chr1_gene_206823	0	0	0	0	0	16.0245	NA	NA	0	4.08954	exonic	DYRK3	chr1	206822001	206823000	chr1:206822001-206823000
chr1_gene_217763	0	0	0	0	0	16.0245	NA	NA	0	4.08954	intronic	GPATCH2	chr1	217762001	217763000	chr1:217762001-217763000
chr2_gene_54030	0	0	0	0	0	16.0245	NA	NA	0	4.08954	intronic	ERLEC1,GPR75-ASB3	chr2	54029001	54030000	chr2:54029001-54030000
chr2_gene_55274	0	0	0	0	0	16.0245	NA	NA	0	4.08954	intronic	RTN4	chr2	55273001	55274000	chr2:55273001-55274000
chr2_gene_61164	0	0	0	0	0	16.0245	NA	NA	0	4.08954	downstream	PUS10,REL	chr2	61163001	61164000	chr2:61163001-61164000
chr2_gene_63135	0	0	0	0	0	16.0245	NA	NA	0	4.08954	intronic	EHBP1	chr2	63134001	63135000	chr2:63134001-63135000
chr2_gene_64318	0	0	0	0	0	16.0245	NA	NA	0	4.08954	downstream	PELI1	chr2	64317001	64318000	chr2:64317001-64318000
chr2_gene_64781	0	0	0	0	0	16.0245	NA	NA	0	4.08954	exonic	AFTPH	chr2	64780001	64781000	chr2:64780001-64781000
chr2_gene_65349	0	0	0	0	0	16.0245	NA	NA	0	4.08954	intronic	RAB1A	chr2	65348001	65349000	chr2:65348001-65349000
chr2_gene_69553	0	0	0	0	0	16.0245	NA	NA	0	4.08954	UTR3	GFPT1(NM_001244710:c.*1320_*321delins0,NM_002056:c.*1320_*321delins0)	chr2	69552001	69553000	chr2:69552001-69553000
chr2_gene_69594	0	0	0	0	0	16.0245	NA	NA	0	4.08954	intronic	GFPT1	chr2	69593001	69594000	chr2:69593001-69594000
chr2_gene_71655	0	0	0	0	0	16.0245	NA	NA	0	4.08954	exonic	ZNF638	chr2	71654001	71655000	chr2:71654001-71655000
chr2_gene_75119	0	0	0	0	0	16.0245	NA	NA	0	4.08954	exonic	HK2	chr2	75118001	75119000	chr2:75118001-75119000
chr2_gene_99041	0	0	0	0	0	16.0245	NA	NA	0	4.08954	intergenic	CNGA3(dist=24937),INPP4A(dist=20321)	chr2	99040001	99041000	chr2:99040001-99041000
chr2_gene_125624	0	0	0	0	0	16.0245	NA	NA	0	4.08954	exonic	CNTNAP5	chr2	125623001	125624000	chr2:125623001-125624000
chr2_gene_177137	0	0	0	0	0	16.0245	NA	NA	0	4.08954	intronic	MTX2	chr2	177136001	177137000	chr2:177136001-177137000
chr2_gene_186212	0	0	0	0	0	16.0245	NA	NA	0	4.08954	intergenic	ZNF804A(dist=406787),LOC101927196(dist=372601)	chr2	186211001	186212000	chr2:186211001-186212000
chr2_gene_191872	0	0	0	0	0	16.0245	NA	NA	0	4.08954	intronic	STAT1	chr2	191871001	191872000	chr2:191871001-191872000
chr2_gene_192555	0	4.19582	0	0	0	16.0245	0.25	0.543126	1.63129	4.08954	downstream	NABP1	chr2	192554001	192555000	chr2:192554001-192555000
chr2_gene_232024	0	0	0	0	0	16.0245	NA	NA	0	4.08954	intronic	PSMD1	chr2	232023001	232024000	chr2:232023001-232024000
chr3_gene_16372	0	0	0	0	0	16.0245	NA	NA	0	4.08954	intronic	RFTN1	chr3	16371001	16372000	chr3:16371001-16372000
chr3_gene_17442	0	0	0	0	0	16.0245	NA	NA	0	4.08954	intronic	TBC1D5	chr3	17441001	17442000	chr3:17441001-17442000
chr3_gene_49336	0	0	0	0	0	16.0245	NA	NA	0	4.08954	exonic	USP4	chr3	49335001	49336000	chr3:49335001-49336000
chr3_gene_58308	0	0	0	0	0	16.0245	NA	NA	0	4.08954	downstream	RPP14	chr3	58307001	58308000	chr3:58307001-58308000
chr3_gene_58418	0	0	0	0	0	16.0245	NA	NA	0	4.08954	exonic	PDHB	chr3	58417001	58418000	chr3:58417001-58418000
chr3_gene_139100	0	9.89014	0	0	0	16.0245	0.25	0.543126	2.57169	4.08954	intronic	COPB2	chr3	139099001	139100000	chr3:139099001-139100000
chr3_gene_172044	0	0	0	0	0	16.0245	NA	NA	0	4.08954	intronic	FNDC3B	chr3	172043001	172044000	chr3:172043001-172044000
chr3_gene_178484	0	0	0	0	0	16.0245	NA	NA	0	4.08954	ncRNA_intronic	KCNMB2-AS1	chr3	178483001	178484000	chr3:178483001-178484000
chr3_gene_185229	0	0	0	0	0	16.0245	NA	NA	0	4.08954	intronic	LIPH	chr3	185228001	185229000	chr3:185228001-185229000
chr3_gene_185653	0	0	0	0	0	16.0245	NA	NA	0	4.08954	intronic	TRA2B	chr3	185652001	185653000	chr3:185652001-185653000
chr3_gene_192560	0	0	0	0	0	16.0245	NA	NA	0	4.08954	intronic	MB21D2	chr3	192559001	192560000	chr3:192559001-192560000
chr3_gene_196216	0	0	0	0	0	16.0245	NA	NA	0	4.08954	exonic	RNF168	chr3	196215001	196216000	chr3:196215001-196216000
chr4_gene_5824	0	0	0	0	0	16.0245	NA	NA	0	4.08954	exonic	CRMP1	chr4	5823001	5824000	chr4:5823001-5824000
chr4_gene_40538	0	0	0	0	0	16.0245	NA	NA	0	4.08954	intronic	RBM47	chr4	40537001	40538000	chr4:40537001-40538000
chr4_gene_48146	0	0	0	0	0	16.0245	NA	NA	0	4.08954	intronic	TEC	chr4	48145001	48146000	chr4:48145001-48146000
chr4_gene_57501	0	0	0	0	0	16.0245	NA	NA	0	4.08954	intergenic	THEGL(dist=30512),HOPX(dist=13154)	chr4	57500001	57501000	chr4:57500001-57501000
chr4_gene_77969	0	0	0	0	0	16.0245	NA	NA	0	4.08954	downstream	CCNI,SEPT11	chr4	77968001	77969000	chr4:77968001-77969000
chr4_gene_87624	0	0	0	0	0	16.0245	NA	NA	0	4.08954	intronic	PTPN13	chr4	87623001	87624000	chr4:87623001-87624000
chr4_gene_87948	0	0	0	0	0	16.0245	NA	NA	0	4.08954	intronic	AFF1	chr4	87947001	87948000	chr4:87947001-87948000
chr4_gene_95522	0	0	0	0	0	16.0245	NA	NA	0	4.08954	intronic	PDLIM5	chr4	95521001	95522000	chr4:95521001-95522000
chr4_gene_122601	0	0	0	0	0	16.0245	NA	NA	0	4.08954	intronic	ANXA5	chr4	122600001	122601000	chr4:122600001-122601000
chr4_gene_148852	0	0	0	0	0	16.0245	NA	NA	0	4.08954	intronic	ARHGAP10	chr4	148851001	148852000	chr4:148851001-148852000
chr5_gene_5455	0	0	0	0	0	16.0245	NA	NA	0	4.08954	exonic	ICE1	chr5	5454001	5455000	chr5:5454001-5455000
chr5_gene_10434	0	6.59343	0	0	0	16.0245	0.25	0.543126	2.10323	4.08954	exonic	2015-03-06	chr5	10433001	10434000	chr5:10433001-10434000
chr5_gene_31828	0	0.299701	0	0	0	16.0245	0.25	0.543126	0.201446	4.08954	intronic	PDZD2	chr5	31827001	31828000	chr5:31827001-31828000
chr5_gene_55249	0	0	0	0	0	16.0245	NA	NA	0	4.08954	exonic	IL6ST	chr5	55248001	55249000	chr5:55248001-55249000
chr5_gene_60726	0	0	0	0	0	16.0245	NA	NA	0	4.08954	intronic	ZSWIM6	chr5	60725001	60726000	chr5:60725001-60726000
chr5_gene_74849	0	0	0	0	0	16.0245	NA	NA	0	4.08954	exonic	POLK	chr5	74848001	74849000	chr5:74848001-74849000
chr5_gene_75566	0	0	0	0	0	16.0245	NA	NA	0	4.08954	intronic	SV2C	chr5	75565001	75566000	chr5:75565001-75566000
chr5_gene_94255	0	0	0	0	0	16.0245	NA	NA	0	4.08954	intronic	MCTP1	chr5	94254001	94255000	chr5:94254001-94255000
chr5_gene_95297	0	0	0	0	0	16.0245	NA	NA	0	4.08954	intronic	ELL2	chr5	95296001	95297000	chr5:95296001-95297000
chr5_gene_98222	0	0	0	0	0	16.0245	NA	NA	0	4.08954	exonic	CHD1	chr5	98221001	98222000	chr5:98221001-98222000
chr5_gene_141011	0	0	0	0	0	16.0245	NA	NA	0	4.08954	intronic	HDAC3	chr5	141010001	141011000	chr5:141010001-141011000
chr5_gene_142451	0	0	0	0	0	16.0245	NA	NA	0	4.08954	intronic	ARHGAP26	chr5	142450001	142451000	chr5:142450001-142451000
chr5_gene_150517	0	0	0	0	0	16.0245	NA	NA	0	4.08954	exonic	ANXA6	chr5	150516001	150517000	chr5:150516001-150517000
chr6_gene_10772	0	0	0	0	0	16.0245	NA	NA	0	4.08954	intronic	MAK	chr6	10771001	10772000	chr6:10771001-10772000
chr6_gene_16671	0	0	0	0	0	16.0245	NA	NA	0	4.08954	intronic	ATXN1	chr6	16670001	16671000	chr6:16670001-16671000
chr6_gene_32618	0	0	0	0	0	16.0245	NA	NA	0	4.08954	downstream	HLA-DQA1,HLA-DQB1	chr6	32617001	32618000	chr6:32617001-32618000
chr6_gene_36116	0	0	0	0	0	16.0245	NA	NA	0	4.08954	downstream	MAPK13	chr6	36115001	36116000	chr6:36115001-36116000
chr6_gene_43125	0	0	0	0	0	16.0245	NA	NA	0	4.08954	intronic	PTK7	chr6	43124001	43125000	chr6:43124001-43125000
chr6_gene_67475	0	0	0	0	0	16.0245	NA	NA	0	4.08954	intergenic	SLC25A51P1(dist=974625),LOC102723883(dist=1290243)	chr6	67474001	67475000	chr6:67474001-67475000
chr6_gene_71412	9.01222	0	0	0	0	16.0245	0.25	0.543126	2.46103	4.08954	intronic	SMAP1	chr6	71411001	71412000	chr6:71411001-71412000
chr6_gene_83903	17.2734	7.79223	0	0	0	16.0245	0.115107	0.543126	3.75839	4.08954	UTR5	PGM3(NM_001199918:c.-4420_-4522delins0,NM_015599:c.-2167_-2269delins0,NM_001199919:c.-2167_-2269delins0)	chr6	83902001	83903000	chr6:83902001-83903000
chr6_gene_90573	0	0	0	0	0	16.0245	NA	NA	0	4.08954	exonic	CASP8AP2	chr6	90572001	90573000	chr6:90572001-90573000
chr6_gene_112181	0	0	0	0	0	16.0245	NA	NA	0	4.08954	intronic	FYN	chr6	112180001	112181000	chr6:112180001-112181000
chr6_gene_143503	0	0	0	0	0	16.0245	NA	NA	0	4.08954	intronic	AIG1	chr6	143502001	143503000	chr6:143502001-143503000
chr6_gene_167434	0	0	0	0	0	16.0245	NA	NA	0	4.08954	intronic	FGFR1OP	chr6	167433001	167434000	chr6:167433001-167434000
chr7_gene_6624	0	0	0	0	0	16.0245	NA	NA	0	4.08954	exonic	ZDHHC4	chr7	6623001	6624000	chr7:6623001-6624000
chr7_gene_26225	0	0	0	0	0	16.0245	NA	NA	0	4.08954	exonic	NFE2L3	chr7	26224001	26225000	chr7:26224001-26225000
chr7_gene_28553	0	0	0	0	0	16.0245	NA	NA	0	4.08954	intronic	CREB5	chr7	28552001	28553000	chr7:28552001-28553000
chr7_gene_35844	0	0	0	0	0	16.0245	NA	NA	0	4.08954	intronic	2015-09-07	chr7	35843001	35844000	chr7:35843001-35844000
chr7_gene_75696	0	0	0	0	0	16.0245	NA	NA	0	4.08954	exonic	MDH2	chr7	75695001	75696000	chr7:75695001-75696000
chr7_gene_91710	0	0	0	0	0	16.0245	NA	NA	0	4.08954	exonic	AKAP9	chr7	91709001	91710000	chr7:91709001-91710000
chr7_gene_106991	0	0	0	0	0	16.0245	NA	NA	0	4.08954	intronic	COG5	chr7	106990001	106991000	chr7:106990001-106991000
chr7_gene_116825	0	0	0	0	0	16.0245	NA	NA	0	4.08954	ncRNA_exonic	ST7-OT3	chr7	116824001	116825000	chr7:116824001-116825000
chr7_gene_148584	0	0	0	0	0	16.0245	NA	NA	0	4.08954	upstream	EZH2	chr7	148583001	148584000	chr7:148583001-148584000
chr7_gene_151854	0	2.69731	0	0	0	16.0245	0.25	0.543126	1.23183	4.08954	exonic	KMT2C	chr7	151853001	151854000	chr7:151853001-151854000
chr7_gene_156945	0	0	0	0	0	16.0245	NA	NA	0	4.08954	intronic	UBE3C	chr7	156944001	156945000	chr7:156944001-156945000
chr8_gene_164	0	0	0	0	0	16.0245	NA	NA	0	4.08954	ncRNA_exonic	RPL23AP53	chr8	163001	164000	chr8:163001-164000
chr8_gene_10661	0	0	0	0	0	16.0245	NA	NA	0	4.08954	intronic	PINX1	chr8	10660001	10661000	chr8:10660001-10661000
chr8_gene_11644	19.902	0	0	0	0	16.0245	0.25	0.543126	3.45299	4.08954	exonic	NEIL2	chr8	11643001	11644000	chr8:11643001-11644000
chr8_gene_22486	0	0	0	0	0	16.0245	NA	NA	0	4.08954	intronic	BIN3	chr8	22485001	22486000	chr8:22485001-22486000
chr8_gene_31159	0	0	0	0	0	16.0245	NA	NA	0	4.08954	intergenic	WRN(dist=126724),NRG1(dist=338268)	chr8	31158001	31159000	chr8:31158001-31159000
chr8_gene_91110	0	0	0	0	0	16.0245	NA	NA	0	4.08954	intergenic	CALB1(dist=13892),LINC00534(dist=123716)	chr8	91109001	91110000	chr8:91109001-91110000
chr8_gene_102213	0	0	0	0	0	16.0245	NA	NA	0	4.08954	exonic	ZNF706	chr8	102212001	102213000	chr8:102212001-102213000
chr9_gene_5832	0	0	0	0	0	16.0245	NA	NA	0	4.08954	exonic	ERMP1	chr9	5831001	5832000	chr9:5831001-5832000
chr9_gene_11120	0	0	0	0	0	16.0245	NA	NA	0	4.08954	intergenic	PTPRD-AS2(dist=498581),TYRP1(dist=1573386)	chr9	11119001	11120000	chr9:11119001-11120000
chr9_gene_22935	0	4.49552	0	0	0	16.0245	0.25	0.543126	1.69944	4.08954	intergenic	LINC01239(dist=109789),LOC101929563(dist=565689)	chr9	22934001	22935000	chr9:22934001-22935000
chr9_gene_99214	0	0	0	0	0	16.0245	NA	NA	0	4.08954	intronic	HABP4	chr9	99213001	99214000	chr9:99213001-99214000
chr9_gene_127032	17.2734	0	0	0	0	16.0245	0.25	0.543126	3.26854	4.08954	intronic	NEK6	chr9	127031001	127032000	chr9:127031001-127032000
chr9_gene_131352	0	0	0	0	0	16.0245	NA	NA	0	4.08954	exonic	SPTAN1	chr9	131351001	131352000	chr9:131351001-131352000
chr9_gene_131518	0	0	0	0	0	16.0245	NA	NA	0	4.08954	exonic	ZER1	chr9	131517001	131518000	chr9:131517001-131518000
chr9_gene_135983	0	13.1869	0	0	0	16.0245	0.25	0.543126	2.92475	4.08954	exonic	RALGDS	chr9	135982001	135983000	chr9:135982001-135983000
chr10_gene_1757	0	0	0	0	0	16.0245	NA	NA	0	4.08954	intronic	ADARB2	chr10	1756001	1757000	chr10:1756001-1757000
chr10_gene_6298	0	0	0	0	0	16.0245	NA	NA	0	4.08954	intergenic	PFKFB3(dist=19494),LOC399715(dist=70507)	chr10	6297001	6298000	chr10:6297001-6298000
chr10_gene_19947	0	0	0	0	0	16.0245	NA	NA	0	4.08954	intronic	MALRD1	chr10	19946001	19947000	chr10:19946001-19947000
chr10_gene_22277	0	0	0	0	0	16.0245	NA	NA	0	4.08954	intronic	DNAJC1	chr10	22276001	22277000	chr10:22276001-22277000
chr10_gene_34953	0	0	0	0	0	16.0245	NA	NA	0	4.08954	intronic	PARD3	chr10	34952001	34953000	chr10:34952001-34953000
chr10_gene_61567	0	0	0	0	0	16.0245	NA	NA	0	4.08954	exonic	CCDC6	chr10	61566001	61567000	chr10:61566001-61567000
chr10_gene_65116	0	0	0	0	0	16.0245	NA	NA	0	4.08954	intronic	JMJD1C	chr10	65115001	65116000	chr10:65115001-65116000
chr10_gene_72589	0	0	0	0	0	16.0245	NA	NA	0	4.08954	intronic	SGPL1	chr10	72588001	72589000	chr10:72588001-72589000
chr10_gene_74832	0	0	0	0	0	16.0245	NA	NA	0	4.08954	exonic	P4HA1	chr10	74831001	74832000	chr10:74831001-74832000
chr10_gene_89706	0	2.99701	0	0	0	16.0245	0.25	0.543126	1.32107	4.08954	intronic	PTEN	chr10	89705001	89706000	chr10:89705001-89706000
chr10_gene_112773	0	0	0	0	0	16.0245	NA	NA	0	4.08954	UTR3	SHOC2(NM_007373:c.*425_*1424delins0,NM_001269039:c.*425_*1424delins0)	chr10	112772001	112773000	chr10:112772001-112773000
chr10_gene_115895	0	0	0	0	0	16.0245	NA	NA	0	4.08954	exonic	CCDC186	chr10	115894001	115895000	chr10:115894001-115895000
chr10_gene_129905	0	0	0	0	0	16.0245	NA	NA	0	4.08954	exonic	MKI67	chr10	129904001	129905000	chr10:129904001-129905000
chr11_gene_4017	14.6449	0	0	0	0	16.0245	0.25	0.543126	3.057	4.08954	intronic	STIM1	chr11	4016001	4017000	chr11:4016001-4017000
chr11_gene_5702	0	0	0	0	0	16.0245	NA	NA	0	4.08954	exonic	TRIM5	chr11	5701001	5702000	chr11:5701001-5702000
chr11_gene_30358	0	0	0	0	0	16.0245	NA	NA	0	4.08954	intronic	ARL14EP	chr11	30357001	30358000	chr11:30357001-30358000
chr11_gene_43748	0	0	0	0	0	16.0245	NA	NA	0	4.08954	intronic	HSD17B12	chr11	43747001	43748000	chr11:43747001-43748000
chr11_gene_65428	0	1.49851	0	0	0	16.0245	0.25	0.543126	0.806739	4.08954	exonic	RELA	chr11	65427001	65428000	chr11:65427001-65428000
chr11_gene_66301	0	0	0	0	0	16.0245	NA	NA	0	4.08954	UTR3	BBS1(NM_024649:c.*493_*1492delins0)	chr11	66300001	66301000	chr11:66300001-66301000
chr11_gene_70202	0	0	0	0	0	16.0245	NA	NA	0	4.08954	exonic	PPFIA1	chr11	70201001	70202000	chr11:70201001-70202000
chr11_gene_70458	0	0	0	0	0	16.0245	NA	NA	0	4.08954	intronic	SHANK2	chr11	70457001	70458000	chr11:70457001-70458000
chr11_gene_72525	0	0	0	0	0	16.0245	NA	NA	0	4.08954	upstream	ATG16L2	chr11	72524001	72525000	chr11:72524001-72525000
chr11_gene_108093	0	0	0	0	0	16.0245	NA	NA	0	4.08954	intronic	NPAT	chr11	108092001	108093000	chr11:108092001-108093000
chr11_gene_119140	0	0	0	0	0	16.0245	NA	NA	0	4.08954	intronic	CBL	chr11	119139001	119140000	chr11:119139001-119140000
chr11_gene_129117	0	5.09492	0	0	0	16.0245	0.25	0.543126	1.82679	4.08954	intergenic	ARHGAP32(dist=53908),BARX2(dist=128881)	chr11	129116001	129117000	chr11:129116001-129117000
chr12_gene_30883	0	0	0	0	0	16.0245	NA	NA	0	4.08954	exonic	CAPRIN2	chr12	30882001	30883000	chr12:30882001-30883000
chr12_gene_44341	0	0.299701	0	0	0	16.0245	0.25	0.543126	0.201446	4.08954	intronic	TMEM117	chr12	44340001	44341000	chr12:44340001-44341000
chr12_gene_45779	0	0	0	0	0	16.0245	NA	NA	0	4.08954	intronic	ANO6	chr12	45778001	45779000	chr12:45778001-45779000
chr12_gene_53876	9.38773	0	0	0	0	16.0245	0.25	0.543126	2.50941	4.08954	exonic	MAP3K12	chr12	53875001	53876000	chr12:53875001-53876000
chr12_gene_64217	0	0	0	0	0	16.0245	NA	NA	0	4.08954	upstream	TMEM5-AS1	chr12	64216001	64217000	chr12:64216001-64217000
chr12_gene_81914	0	0	0	0	0	16.0245	NA	NA	0	4.08954	intronic	PPFIA2	chr12	81913001	81914000	chr12:81913001-81914000
chr12_gene_93892	0	0	0	0	0	16.0245	NA	NA	0	4.08954	intronic	MRPL42	chr12	93891001	93892000	chr12:93891001-93892000
chr12_gene_94738	0	0	0	0	0	16.0245	NA	NA	0	4.08954	intronic	CEP83	chr12	94737001	94738000	chr12:94737001-94738000
chr12_gene_100978	0	0	0	0	0	16.0245	NA	NA	0	4.08954	intronic	GAS2L3	chr12	100977001	100978000	chr12:100977001-100978000
chr12_gene_102456	0	0	0	0	0	16.0245	NA	NA	0	4.08954	exonic	CCDC53	chr12	102455001	102456000	chr12:102455001-102456000
chr12_gene_104329	0	0	0	0	0	16.0245	NA	NA	0	4.08954	exonic	HSP90B1	chr12	104328001	104329000	chr12:104328001-104329000
chr12_gene_118595	0	0	0	0	0	16.0245	NA	NA	0	4.08954	intronic	TAOK3	chr12	118594001	118595000	chr12:118594001-118595000
chr12_gene_122111	0	0	0	0	0	16.0245	NA	NA	0	4.08954	upstream	MORN3	chr12	122110001	122111000	chr12:122110001-122111000
chr12_gene_131360	0	0	0	0	0	16.0245	NA	NA	0	4.08954	exonic	RAN	chr12	131359001	131360000	chr12:131359001-131360000
chr13_gene_20631	0	0	0	0	0	16.0245	NA	NA	0	4.08954	intronic	ZMYM2	chr13	20630001	20631000	chr13:20630001-20631000
chr13_gene_79938	0	0	0	0	0	16.0245	NA	NA	0	4.08954	intronic	RBM26	chr13	79937001	79938000	chr13:79937001-79938000
chr13_gene_92786	0	0.299701	0	0	0	16.0245	0.25	0.543126	0.201446	4.08954	intronic	GPC5	chr13	92785001	92786000	chr13:92785001-92786000
chr13_gene_101111	0	0	0	0	0	16.0245	NA	NA	0	4.08954	intronic	PCCA	chr13	101110001	101111000	chr13:101110001-101111000
chr13_gene_103291	0	0	0	0	0	16.0245	NA	NA	0	4.08954	exonic	TPP2	chr13	103290001	103291000	chr13:103290001-103291000
chr13_gene_113965	0	0	0	0	0	16.0245	NA	NA	0	4.08954	exonic	LAMP1	chr13	113964001	113965000	chr13:113964001-113965000
chr14_gene_21972	0	0	0	0	0	16.0245	NA	NA	0	4.08954	exonic	METTL3	chr14	21971001	21972000	chr14:21971001-21972000
chr14_gene_34677	0	0	0	0	0	16.0245	NA	NA	0	4.08954	intergenic	EGLN3(dist=255717),SPTSSA(dist=225144)	chr14	34676001	34677000	chr14:34676001-34677000
chr14_gene_34986	0	0	0	0	0	16.0245	NA	NA	0	4.08954	exonic	EAPP	chr14	34985001	34986000	chr14:34985001-34986000
chr14_gene_35489	0	0	0	0	0	16.0245	NA	NA	0	4.08954	exonic	SRP54	chr14	35488001	35489000	chr14:35488001-35489000
chr14_gene_53653	0.375509	0	0	0	0	16.0245	0.25	0.543126	0.248237	4.08954	intergenic	LOC101927620(dist=27755),MIR5580(dist=762145)	chr14	53652001	53653000	chr14:53652001-53653000
chr14_gene_55654	0	0	0	0	0	16.0245	NA	NA	0	4.08954	intronic	DLGAP5	chr14	55653001	55654000	chr14:55653001-55654000
chr14_gene_65787	0	0	0	0	0	16.0245	NA	NA	0	4.08954	intergenic	LOC100128233(dist=96936),MIR4708(dist=14836)	chr14	65786001	65787000	chr14:65786001-65787000
chr14_gene_67634	0	0	0	0	0	16.0245	NA	NA	0	4.08954	intronic	GPHN	chr14	67633001	67634000	chr14:67633001-67634000
chr14_gene_83610	0	0	0	0	0	16.0245	NA	NA	0	4.08954	intergenic	LINC01467(dist=1519596),NONE(dist=NONE)	chr14	83609001	83610000	chr14:83609001-83610000
chr15_gene_37264	0.375509	0	0	0	0	16.0245	0.25	0.543126	0.248237	4.08954	intronic	MEIS2	chr15	37263001	37264000	chr15:37263001-37264000
chr15_gene_49523	0	0.299701	0	0	0	16.0245	0.25	0.543126	0.201446	4.08954	intronic	GALK2	chr15	49522001	49523000	chr15:49522001-49523000
chr15_gene_63492	0	0	0	0	0	16.0245	NA	NA	0	4.08954	intronic	RAB8B	chr15	63491001	63492000	chr15:63491001-63492000
chr15_gene_63934	0	0	0	0	0	16.0245	NA	NA	0	4.08954	exonic	HERC1	chr15	63933001	63934000	chr15:63933001-63934000
chr15_gene_65141	0	0	0	0	0	16.0245	NA	NA	0	4.08954	exonic	PLEKHO2	chr15	65140001	65141000	chr15:65140001-65141000
chr15_gene_65156	0	0	0	0	0	16.0245	NA	NA	0	4.08954	intronic	PLEKHO2	chr15	65155001	65156000	chr15:65155001-65156000
chr15_gene_92510	0	0	0	0	0	16.0245	NA	NA	0	4.08954	intronic	SLCO3A1	chr15	92509001	92510000	chr15:92509001-92510000
chr15_gene_96500	0	0	0	0	0	16.0245	NA	NA	0	4.08954	intergenic	LINC00924(dist=447925),NR2F2-AS1(dist=170589)	chr15	96499001	96500000	chr15:96499001-96500000
chr15_gene_96536	0	0	0	0	0	16.0245	NA	NA	0	4.08954	intergenic	LINC00924(dist=483925),NR2F2-AS1(dist=134589)	chr15	96535001	96536000	chr15:96535001-96536000
chr15_gene_101160	0	0	0	0	0	16.0245	NA	NA	0	4.08954	intronic	ASB7	chr15	101159001	101160000	chr15:101159001-101160000
chr16_gene_2753	0	0	0	0	0	16.0245	NA	NA	0	4.08954	exonic	KCTD5	chr16	2752001	2753000	chr16:2752001-2753000
chr16_gene_3341	0	0	0	0	0	16.0245	NA	NA	0	4.08954	exonic	ZNF263	chr16	3340001	3341000	chr16:3340001-3341000
chr16_gene_14358	0	0	0	0	0	16.0245	NA	NA	0	4.08954	UTR3	MKL2(NM_014048:c.*1700_*2699delins0)	chr16	14357001	14358000	chr16:14357001-14358000
chr16_gene_50774	0	0	0	0	0	16.0245	NA	NA	0	4.08954	upstream;downstream	CYLD,MIR3181;NOD2	chr16	50773001	50774000	chr16:50773001-50774000
chr16_gene_56974	0	0	0	0	0	16.0245	NA	NA	0	4.08954	exonic	HERPUD1	chr16	56973001	56974000	chr16:56973001-56974000
chr16_gene_66588	0	0	0	0	0	16.0245	NA	NA	0	4.08954	intronic	CKLF,CKLF-CMTM1	chr16	66587001	66588000	chr16:66587001-66588000
chr16_gene_69724	0	0	0	0	0	16.0245	NA	NA	0	4.08954	intronic	NFAT5	chr16	69723001	69724000	chr16:69723001-69724000
chr16_gene_75376	0	0	0	0	0	16.0245	NA	NA	0	4.08954	intronic	CFDP1	chr16	75375001	75376000	chr16:75375001-75376000
chr17_gene_1965	0	5.09492	0	0	0	16.0245	0.25	0.543126	1.82679	4.08954	exonic	SMG6	chr17	1964001	1965000	chr17:1964001-1965000
chr17_gene_4587	0	0	0	0	0	16.0245	NA	NA	0	4.08954	exonic	PELP1	chr17	4586001	4587000	chr17:4586001-4587000
chr17_gene_27938	0	0	0	0	0	16.0245	NA	NA	0	4.08954	exonic	ANKRD13B	chr17	27937001	27938000	chr17:27937001-27938000
chr17_gene_29082	0	0	0	0	0	16.0245	NA	NA	0	4.08954	ncRNA_intronic	SUZ12P1	chr17	29081001	29082000	chr17:29081001-29082000
chr17_gene_38307	0	0	0	0	0	16.0245	NA	NA	0	4.08954	intronic	CASC3	chr17	38306001	38307000	chr17:38306001-38307000
chr17_gene_45025	0	0	0	0	0	16.0245	NA	NA	0	4.08954	downstream	GOSR2	chr17	45024001	45025000	chr17:45024001-45025000
chr17_gene_45258	0	0	0	0	0	16.0245	NA	NA	0	4.08954	intronic	CDC27	chr17	45257001	45258000	chr17:45257001-45258000
chr17_gene_47004	0	0	0	0	0	16.0245	NA	NA	0	4.08954	intronic	UBE2Z	chr17	47003001	47004000	chr17:47003001-47004000
chr17_gene_57918	0	0	0	0	0	16.0245	NA	NA	0	4.08954	exonic	VMP1	chr17	57917001	57918000	chr17:57917001-57918000
chr17_gene_65358	0	0	0	0	0	16.0245	NA	NA	0	4.08954	intronic	PSMD12	chr17	65357001	65358000	chr17:65357001-65358000
chr17_gene_73249	0	0.899104	0	0	0	16.0245	0.25	0.543126	0.535607	4.08954	intronic	GGA3	chr17	73248001	73249000	chr17:73248001-73249000
chr17_gene_80580	0	0.299701	0	0	0	16.0245	0.25	0.543126	0.201446	4.08954	exonic	WDR45B	chr17	80579001	80580000	chr17:80579001-80580000
chr18_gene_47010	0	0	0	0	0	16.0245	NA	NA	0	4.08954	exonic	C18orf32,RPL17-C18orf32	chr18	47009001	47010000	chr18:47009001-47010000
chr19_gene_4492	6.38365	9.29074	0	0	0	16.0245	0.0583727	0.543126	3.14359	4.08954	exonic	HDGFRP2	chr19	4491001	4492000	chr19:4491001-4492000
chr19_gene_13059	0	0	0	0	0	16.0245	NA	NA	0	4.08954	exonic	RAD23A	chr19	13058001	13059000	chr19:13058001-13059000
chr19_gene_17296	16.5224	7.49253	0	0	0	16.0245	0.114482	0.543126	3.70127	4.08954	exonic	MYO9B	chr19	17295001	17296000	chr19:17295001-17296000
chr19_gene_36707	0	6.89313	0	0	0	16.0245	0.25	0.543126	2.15269	4.08954	UTR5	ZNF146(NM_001099639:c.-21342_-21286delins0,NM_007145:c.-21342_-21245delins0,NM_001099638:c.-21342_-21245delins0)	chr19	36706001	36707000	chr19:36706001-36707000
chr19_gene_39091	0	0	0	0	0	16.0245	NA	NA	0	4.08954	exonic	MAP4K1	chr19	39090001	39091000	chr19:39090001-39091000
chr19_gene_42411	0	0	0	0	0	16.0245	NA	NA	0	4.08954	exonic	ARHGEF1	chr19	42410001	42411000	chr19:42410001-42411000
chr19_gene_42738	0	21.8782	0	0	0	16.0245	0.25	0.543126	3.57762	4.08954	exonic	GSK3A	chr19	42737001	42738000	chr19:42737001-42738000
chr19_gene_53165	0	0	0	0	0	16.0245	NA	NA	0	4.08954	UTR5	ZNF83(NM_001277945:c.46279_46198delins0,NM_001277948:c.46279_46198delins0,NM_001277947:c.46279_46198delins0,NM_001277946:c.46279_46198delins0,NM_001277949:c.46279_46198delins0)	chr19	53164001	53165000	chr19:53164001-53165000
chr20_gene_424	0	0	0	0	0	16.0245	NA	NA	0	4.08954	intronic	TBC1D20	chr20	423001	424000	chr20:423001-424000
chr20_gene_20661	0	0	0	0	0	16.0245	NA	NA	0	4.08954	intronic	RALGAPA2	chr20	20660001	20661000	chr20:20660001-20661000
chr20_gene_25669	0	0	0	0	0	16.0245	NA	NA	0	4.08954	intronic	ZNF337	chr20	25668001	25669000	chr20:25668001-25669000
chr20_gene_31371	0	0	0	0	0	16.0245	NA	NA	0	4.08954	intronic	DNMT3B	chr20	31370001	31371000	chr20:31370001-31371000
chr20_gene_43628	0	0	0	0	0	16.0245	NA	NA	0	4.08954	intronic	STK4	chr20	43627001	43628000	chr20:43627001-43628000
chr20_gene_49144	0	0	0	0	0	16.0245	NA	NA	0	4.08954	intronic	PTPN1	chr20	49143001	49144000	chr20:49143001-49144000
chr20_gene_57571	0	0	0	0	0	16.0245	NA	NA	0	4.08954	exonic	CTSZ	chr20	57570001	57571000	chr20:57570001-57571000
chr21_gene_47110	0	0	0	0	0	16.0245	NA	NA	0	4.08954	intergenic	SLC19A1(dist=146616),LOC100129027(dist=137755)	chr21	47109001	47110000	chr21:47109001-47110000
chr22_gene_32019	3.37958	0	0	0	0	16.0245	0.25	0.543126	1.42749	4.08954	intronic	PISD	chr22	32018001	32019000	chr22:32018001-32019000
chr22_gene_41924	0	0	0	0	0	16.0245	NA	NA	0	4.08954	exonic	ACO2	chr22	41923001	41924000	chr22:41923001-41924000
chrX_gene_24561	0	0	0	0	0	16.0245	NA	NA	0	4.08954	UTR3	PDK3(NM_001142386:c.*2720_*3719delins0)	chrX	24560001	24561000	chrX:24560001-24561000
chrX_gene_34596	0	0	0	0	0	16.0245	NA	NA	0	4.08954	intergenic	FAM47A(dist=444554),TMEM47(dist=49181)	chrX	34595001	34596000	chrX:34595001-34596000
chrX_gene_53616	0	0	0	0	0	16.0245	NA	NA	0	4.08954	exonic	HUWE1	chrX	53615001	53616000	chrX:53615001-53616000
chrX_gene_73472	0	0	0	0	0	16.0245	NA	NA	0	4.08954	ncRNA_intronic	FTX	chrX	73471001	73472000	chrX:73471001-73472000
chrX_gene_77265	0	0	0	0	0	16.0245	NA	NA	0	4.08954	exonic	ATP7A	chrX	77264001	77265000	chrX:77264001-77265000
chrX_gene_100883	0	0	0	0	0	16.0245	NA	NA	0	4.08954	UTR3	ARMCX3(NM_016607:c.*892_*1722delins0,NM_177947:c.*892_*1722delins0,NM_177948:c.*892_*1722delins0)	chrX	100882001	100883000	chrX:100882001-100883000
chrX_gene_153327	0	0	0	0	0	16.0245	NA	NA	0	4.08954	intronic	MECP2	chrX	153326001	153327000	chrX:153326001-153327000
chrX_gene_153591	0	17.083	0	0	0	16.0245	0.25	0.543126	3.25421	4.08954	exonic	FLNA	chrX	153590001	153591000	chrX:153590001-153591000
chr1_gene_11159	0	0	0	0	0	15.1811	NA	NA	0	4.01624	exonic	EXOSC10	chr1	11158001	11159000	chr1:11158001-11159000
chr1_gene_15195	0	0	0	0	0	15.1811	NA	NA	0	4.01624	intronic	KAZN	chr1	15194001	15195000	chr1:15194001-15195000
chr1_gene_25929	0	0	0	0	0	15.1811	NA	NA	0	4.01624	intergenic	LDLRAP1(dist=32624),MAN1C1(dist=14959)	chr1	25928001	25929000	chr1:25928001-25929000
chr1_gene_26145	0	0	0	0	0	15.1811	NA	NA	0	4.01624	UTR3	SEPN1(NM_206926:c.*1792_*2504delins0,NM_020451:c.*1792_*2504delins0)	chr1	26144001	26145000	chr1:26144001-26145000
chr1_gene_28477	0	0	0	0	0	15.1811	NA	NA	0	4.01624	exonic	PTAFR	chr1	28476001	28477000	chr1:28476001-28477000
chr1_gene_43872	0	0	0	0	0	15.1811	NA	NA	0	4.01624	intronic	SZT2	chr1	43871001	43872000	chr1:43871001-43872000
chr1_gene_45865	9.76323	0	0	0	0	15.1811	0.25	0.543126	2.55621	4.01624	intronic	TESK2	chr1	45864001	45865000	chr1:45864001-45865000
chr1_gene_46076	0	0	0	0	0	15.1811	NA	NA	0	4.01624	intronic	NASP	chr1	46075001	46076000	chr1:46075001-46076000
chr1_gene_58052	0	0	0	0	0	15.1811	NA	NA	0	4.01624	intronic	DAB1	chr1	58051001	58052000	chr1:58051001-58052000
chr1_gene_78052	0	0	0	0	0	15.1811	NA	NA	0	4.01624	intronic	ZZZ3	chr1	78051001	78052000	chr1:78051001-78052000
chr1_gene_91456	0	0	0	0	0	15.1811	NA	NA	0	4.01624	intronic	ZNF644	chr1	91455001	91456000	chr1:91455001-91456000
chr1_gene_93599	0	0	0	0	0	15.1811	NA	NA	0	4.01624	intronic	MTF2	chr1	93598001	93599000	chr1:93598001-93599000
chr1_gene_121121	0	0	0	0	0	15.1811	NA	NA	0	4.01624	ncRNA_intronic	SRGAP2-AS1,SRGAP2D	chr1	121120001	121121000	chr1:121120001-121121000
chr1_gene_153637	0	0	0	0	0	15.1811	NA	NA	0	4.01624	exonic	ILF2	chr1	153636001	153637000	chr1:153636001-153637000
chr1_gene_154557	0	0	0	0	0	15.1811	NA	NA	0	4.01624	UTR3	ADAR(NM_001025107:c.*1281_*282delins0,NM_015840:c.*1281_*282delins0,NM_001111:c.*1281_*282delins0,NM_001193495:c.*1281_*282delins0,NM_015841:c.*1281_*282delins0)	chr1	154556001	154557000	chr1:154556001-154557000
chr1_gene_159027	0	0	0	0	0	15.1811	NA	NA	0	4.01624	downstream	AIM2,IFI16	chr1	159026001	159027000	chr1:159026001-159027000
chr1_gene_160697	0	0	0	0	0	15.1811	NA	NA	0	4.01624	intergenic	CD48(dist=14360),SLAMF7(dist=11847)	chr1	160696001	160697000	chr1:160696001-160697000
chr1_gene_167970	0	0.299701	0	0	0	15.1811	0.25	0.543126	0.201446	4.01624	intronic	DCAF6	chr1	167969001	167970000	chr1:167969001-167970000
chr1_gene_173813	0	0	0	0	0	15.1811	NA	NA	0	4.01624	intronic	DARS2	chr1	173812001	173813000	chr1:173812001-173813000
chr1_gene_193033	0	0	0	0	0	15.1811	NA	NA	0	4.01624	intronic	TROVE2	chr1	193032001	193033000	chr1:193032001-193033000
chr1_gene_193036	0	0	0	0	0	15.1811	NA	NA	0	4.01624	intronic	TROVE2	chr1	193035001	193036000	chr1:193035001-193036000
chr1_gene_213358	0	0	0	0	0	15.1811	NA	NA	0	4.01624	intronic	RPS6KC1	chr1	213357001	213358000	chr1:213357001-213358000
chr1_gene_213375	0	0	0	0	0	15.1811	NA	NA	0	4.01624	intronic	RPS6KC1	chr1	213374001	213375000	chr1:213374001-213375000
chr1_gene_228683	25.5346	5.99402	0	0	0	15.1811	0.176608	0.543126	4.06732	4.01624	UTR3	RNF187(NM_001010858:c.*415_*1414delins0)	chr1	228682001	228683000	chr1:228682001-228683000
chr1_gene_233373	0	0	0	0	0	15.1811	NA	NA	0	4.01624	exonic	PCNXL2	chr1	233372001	233373000	chr1:233372001-233373000
chr1_gene_245005	0	0.599402	0	0	0	15.1811	0.25	0.543126	0.37818	4.01624	ncRNA_exonic	HNRNPU-AS1	chr1	245004001	245005000	chr1:245004001-245005000
chr1_gene_246041	0	0	0	0	0	15.1811	NA	NA	0	4.01624	intronic	SMYD3	chr1	246040001	246041000	chr1:246040001-246041000
chr1_gene_246324	0	0	0	0	0	15.1811	NA	NA	0	4.01624	intronic	SMYD3	chr1	246323001	246324000	chr1:246323001-246324000
chr1_gene_246373	0	0	0	0	0	15.1811	NA	NA	0	4.01624	intronic	SMYD3	chr1	246372001	246373000	chr1:246372001-246373000
chr2_gene_11349	0	0	0	0	0	15.1811	NA	NA	0	4.01624	exonic	ROCK2	chr2	11348001	11349000	chr2:11348001-11349000
chr2_gene_45929	0	0	0	0	0	15.1811	NA	NA	0	4.01624	intronic	PRKCE	chr2	45928001	45929000	chr2:45928001-45929000
chr2_gene_73429	0	0	0	0	0	15.1811	NA	NA	0	4.01624	upstream	NOTO	chr2	73428001	73429000	chr2:73428001-73429000
chr2_gene_96852	0	0	0	0	0	15.1811	NA	NA	0	4.01624	UTR3	STARD7(NM_020151:c.*1467_*468delins0)	chr2	96851001	96852000	chr2:96851001-96852000
chr2_gene_99140	0	0	0	0	0	15.1811	NA	NA	0	4.01624	intronic	INPP4A	chr2	99139001	99140000	chr2:99139001-99140000
chr2_gene_118676	0	0	0	0	0	15.1811	NA	NA	0	4.01624	UTR3	CCDC93(NM_019044:c.*2918_*1919delins0)	chr2	118675001	118676000	chr2:118675001-118676000
chr2_gene_159013	0	0	0	0	0	15.1811	NA	NA	0	4.01624	intergenic	UPP2(dist=19335),CCDC148-AS1(dist=10162)	chr2	159012001	159013000	chr2:159012001-159013000
chr2_gene_162050	0	0	0	0	0	15.1811	NA	NA	0	4.01624	intronic	TANK	chr2	162049001	162050000	chr2:162049001-162050000
chr2_gene_162421	0	0	0	0	0	15.1811	NA	NA	0	4.01624	intergenic	AHCTF1P1(dist=55588),SLC4A10(dist=59845)	chr2	162420001	162421000	chr2:162420001-162421000
chr2_gene_169876	0	0	0	0	0	15.1811	NA	NA	0	4.01624	intronic	ABCB11	chr2	169875001	169876000	chr2:169875001-169876000
chr2_gene_187510	0	0	0	0	0	15.1811	NA	NA	0	4.01624	intronic	ITGAV	chr2	187509001	187510000	chr2:187509001-187510000
chr2_gene_191857	0	0	0	0	0	15.1811	NA	NA	0	4.01624	exonic	STAT1	chr2	191856001	191857000	chr2:191856001-191857000
chr2_gene_208456	0	0	0	0	0	15.1811	NA	NA	0	4.01624	intronic	CREB1	chr2	208455001	208456000	chr2:208455001-208456000
chr2_gene_208603	0	0	0	0	0	15.1811	NA	NA	0	4.01624	exonic	CCNYL1	chr2	208602001	208603000	chr2:208602001-208603000
chr2_gene_209133	0	0	0	0	0	15.1811	NA	NA	0	4.01624	intronic	PIKFYVE	chr2	209132001	209133000	chr2:209132001-209133000
chr2_gene_227805	0	0	0	0	0	15.1811	NA	NA	0	4.01624	intronic	RHBDD1	chr2	227804001	227805000	chr2:227804001-227805000
chr3_gene_5175	0	0	0	0	0	15.1811	NA	NA	0	4.01624	intronic	ARL8B	chr3	5174001	5175000	chr3:5174001-5175000
chr3_gene_12621	0	0	0	0	0	15.1811	NA	NA	0	4.01624	intronic	MKRN2	chr3	12620001	12621000	chr3:12620001-12621000
chr3_gene_23291	0	0	0	0	0	15.1811	NA	NA	0	4.01624	intronic	UBE2E2	chr3	23290001	23291000	chr3:23290001-23291000
chr3_gene_43438	0	0	0	0	0	15.1811	NA	NA	0	4.01624	intronic	ANO10	chr3	43437001	43438000	chr3:43437001-43438000
chr3_gene_43579	0	0	0	0	0	15.1811	NA	NA	0	4.01624	intronic	ANO10	chr3	43578001	43579000	chr3:43578001-43579000
chr3_gene_44475	0	0	0	0	0	15.1811	NA	NA	0	4.01624	downstream	ZNF445	chr3	44474001	44475000	chr3:44474001-44475000
chr3_gene_45937	0	0	0	0	0	15.1811	NA	NA	0	4.01624	exonic	CCR9	chr3	45936001	45937000	chr3:45936001-45937000
chr3_gene_45939	0	0	0	0	0	15.1811	NA	NA	0	4.01624	intronic	CCR9,LZTFL1	chr3	45938001	45939000	chr3:45938001-45939000
chr3_gene_47943	0	0	0	0	0	15.1811	NA	NA	0	4.01624	intronic	MAP4	chr3	47942001	47943000	chr3:47942001-47943000
chr3_gene_48301	0	0	0	0	0	15.1811	NA	NA	0	4.01624	intronic	ZNF589	chr3	48300001	48301000	chr3:48300001-48301000
chr3_gene_52274	0	0	0	0	0	15.1811	NA	NA	0	4.01624	exonic	TWF2	chr3	52273001	52274000	chr3:52273001-52274000
chr3_gene_60752	0	0	0	0	0	15.1811	NA	NA	0	4.01624	intronic	FHIT	chr3	60751001	60752000	chr3:60751001-60752000
chr3_gene_67709	0	0	0	0	0	15.1811	NA	NA	0	4.01624	ncRNA_intronic	SUCLG2-AS1	chr3	67708001	67709000	chr3:67708001-67709000
chr3_gene_70427	0	0	0	0	0	15.1811	NA	NA	0	4.01624	intergenic	LINC01212(dist=361550),FOXP1(dist=576865)	chr3	70426001	70427000	chr3:70426001-70427000
chr3_gene_88105	15.7714	0	0	0	0	15.1811	0.25	0.543126	3.15148	4.01624	exonic	CGGBP1	chr3	88104001	88105000	chr3:88104001-88105000
chr3_gene_101555	0	0	0	0	0	15.1811	NA	NA	0	4.01624	intronic	NFKBIZ	chr3	101554001	101555000	chr3:101554001-101555000
chr3_gene_122273	0	0	0	0	0	15.1811	NA	NA	0	4.01624	intronic	PARP9	chr3	122272001	122273000	chr3:122272001-122273000
chr3_gene_124813	0	0	0	0	0	15.1811	NA	NA	0	4.01624	intronic	SLC12A8	chr3	124812001	124813000	chr3:124812001-124813000
chr3_gene_129149	0	0	0	0	0	15.1811	NA	NA	0	4.01624	upstream;downstream	EFCAB12,IFT122;MBD4	chr3	129148001	129149000	chr3:129148001-129149000
chr3_gene_149684	0	0	0	0	0	15.1811	NA	NA	0	4.01624	exonic	PFN2	chr3	149683001	149684000	chr3:149683001-149684000
chr3_gene_170011	0	0	0	0	0	15.1811	NA	NA	0	4.01624	intronic	PRKCI	chr3	170010001	170011000	chr3:170010001-170011000
chr3_gene_171398	0	0.299701	0	0	0	15.1811	0.25	0.543126	0.201446	4.01624	intronic	PLD1	chr3	171397001	171398000	chr3:171397001-171398000
chr3_gene_174975	0	0	0	0	0	15.1811	NA	NA	0	4.01624	exonic	NAALADL2	chr3	174974001	174975000	chr3:174974001-174975000
chr3_gene_176889	0	8.99104	0	0	0	15.1811	0.25	0.543126	2.45826	4.01624	intronic	TBL1XR1	chr3	176888001	176889000	chr3:176888001-176889000
chr3_gene_178743	0	0	0	0	0	15.1811	NA	NA	0	4.01624	exonic	ZMAT3	chr3	178742001	178743000	chr3:178742001-178743000
chr3_gene_180685	0	0	0	0	0	15.1811	NA	NA	0	4.01624	intronic	FXR1	chr3	180684001	180685000	chr3:180684001-180685000
chr3_gene_183484	0	0	0	0	0	15.1811	NA	NA	0	4.01624	intronic	YEATS2	chr3	183483001	183484000	chr3:183483001-183484000
chr3_gene_188218	0	0	0	0	0	15.1811	NA	NA	0	4.01624	intronic	LPP	chr3	188217001	188218000	chr3:188217001-188218000
chr3_gene_195803	0	0	0	0	0	15.1811	NA	NA	0	4.01624	exonic	TFRC	chr3	195802001	195803000	chr3:195802001-195803000
chr4_gene_2744	12.7673	5.39462	0	0	0	15.1811	0.122746	0.543126	3.33356	4.01624	exonic	TNIP2	chr4	2743001	2744000	chr4:2743001-2744000
chr4_gene_2752	0	0	0	0	0	15.1811	NA	NA	0	4.01624	intronic	TNIP2	chr4	2751001	2752000	chr4:2751001-2752000
chr4_gene_3159	0	0	0	0	0	15.1811	NA	NA	0	4.01624	exonic	HTT	chr4	3158001	3159000	chr4:3158001-3159000
chr4_gene_5828	0	0	0	0	0	15.1811	NA	NA	0	4.01624	exonic	CRMP1	chr4	5827001	5828000	chr4:5827001-5828000
chr4_gene_38061	0	0	0	0	0	15.1811	NA	NA	0	4.01624	intronic	TBC1D1	chr4	38060001	38061000	chr4:38060001-38061000
chr4_gene_38084	0	0	0	0	0	15.1811	NA	NA	0	4.01624	intronic	TBC1D1	chr4	38083001	38084000	chr4:38083001-38084000
chr4_gene_48533	15.0204	0	0	0	0	15.1811	0.25	0.543126	3.08919	4.01624	intronic	FRYL	chr4	48532001	48533000	chr4:48532001-48533000
chr4_gene_56405	0	5.39462	0	0	0	15.1811	0.25	0.543126	1.88648	4.01624	intronic	CLOCK	chr4	56404001	56405000	chr4:56404001-56405000
chr4_gene_83822	0	3.89612	0	0	0	15.1811	0.25	0.543126	1.55976	4.01624	exonic	THAP9	chr4	83821001	83822000	chr4:83821001-83822000
chr4_gene_103516	0	0	0	0	0	15.1811	NA	NA	0	4.01624	intronic	NFKB1	chr4	103515001	103516000	chr4:103515001-103516000
chr4_gene_106901	0	0	0	0	0	15.1811	NA	NA	0	4.01624	downstream	NPNT	chr4	106900001	106901000	chr4:106900001-106901000
chr4_gene_113331	0	0	0	0	0	15.1811	NA	NA	0	4.01624	intronic	ALPK1	chr4	113330001	113331000	chr4:113330001-113331000
chr4_gene_185730	0	0	0	0	0	15.1811	NA	NA	0	4.01624	UTR5	ACSL1(NM_001286712:c.31654_31345delins0)	chr4	185729001	185730000	chr4:185729001-185730000
chr4_gene_186083	0	0	0	0	0	15.1811	NA	NA	0	4.01624	UTR3	CFAP97(NM_020827:c.*1951_*952delins0)	chr4	186082001	186083000	chr4:186082001-186083000
chr4_gene_187826	0	0	0	0	0	15.1811	NA	NA	0	4.01624	intergenic	FAT1(dist=180014),LOC339975(dist=399237)	chr4	187825001	187826000	chr4:187825001-187826000
chr5_gene_9366	0	0	0	0	0	15.1811	NA	NA	0	4.01624	intronic	SEMA5A	chr5	9365001	9366000	chr5:9365001-9366000
chr5_gene_26992	0	0	0	0	0	15.1811	NA	NA	0	4.01624	intronic	CDH9	chr5	26991001	26992000	chr5:26991001-26992000
chr5_gene_63124	0.375509	0	0	0	0	15.1811	0.25	0.543126	0.248237	4.01624	intergenic	IPO11(dist=1198585),HTR1A(dist=131875)	chr5	63123001	63124000	chr5:63123001-63124000
chr5_gene_74714	0	0	0	0	0	15.1811	NA	NA	0	4.01624	intronic	COL4A3BP	chr5	74713001	74714000	chr5:74713001-74714000
chr5_gene_87000	0	0	0	0	0	15.1811	NA	NA	0	4.01624	intergenic	CCNH(dist=290151),TMEM161B(dist=485450)	chr5	86999001	87000000	chr5:86999001-87000000
chr5_gene_96104	0	0	0	0	0	15.1811	NA	NA	0	4.01624	exonic	CAST	chr5	96103001	96104000	chr5:96103001-96104000
chr5_gene_113060	0	0	0	0	0	15.1811	NA	NA	0	4.01624	intergenic	YTHDC2(dist=128017),KCNN2(dist=638016)	chr5	113059001	113060000	chr5:113059001-113060000
chr5_gene_138119	0	0	0	0	0	15.1811	NA	NA	0	4.01624	exonic	CTNNA1	chr5	138118001	138119000	chr5:138118001-138119000
chr5_gene_138627	0	0	0	0	0	15.1811	NA	NA	0	4.01624	intronic	MATR3	chr5	138626001	138627000	chr5:138626001-138627000
chr5_gene_138995	0	0	0	0	0	15.1811	NA	NA	0	4.01624	exonic	UBE2D2	chr5	138994001	138995000	chr5:138994001-138995000
chr5_gene_141000	0	0	0	0	0	15.1811	NA	NA	0	4.01624	upstream;downstream	DIAPH1;HDAC3	chr5	140999001	141000000	chr5:140999001-141000000
chr5_gene_142722	0	0	0	0	0	15.1811	NA	NA	0	4.01624	intronic	NR3C1	chr5	142721001	142722000	chr5:142721001-142722000
chr5_gene_175908	0	0	0	0	0	15.1811	NA	NA	0	4.01624	intronic	FAF2	chr5	175907001	175908000	chr5:175907001-175908000
chr5_gene_179270	0	0	0	0	0	15.1811	NA	NA	0	4.01624	exonic	C5orf45	chr5	179269001	179270000	chr5:179269001-179270000
chr6_gene_2203	0	0	0	0	0	15.1811	NA	NA	0	4.01624	intronic	GMDS	chr6	2202001	2203000	chr6:2202001-2203000
chr6_gene_25965	0	0	0	0	0	15.1811	NA	NA	0	4.01624	intronic	TRIM38	chr6	25964001	25965000	chr6:25964001-25965000
chr6_gene_25979	0	0	0	0	0	15.1811	NA	NA	0	4.01624	intronic	TRIM38	chr6	25978001	25979000	chr6:25978001-25979000
chr6_gene_34205	0	0	0	0	0	15.1811	NA	NA	0	4.01624	UTR5	HMGA1(NM_002131:c.-3981_-3798delins0,NM_145903:c.-3981_-3818delins0,NM_145899:c.-3981_-3798delins0,NM_145902:c.-3908_-3558delins0,NM_145901:c.-3908_-3558delins0)	chr6	34204001	34205000	chr6:34204001-34205000
chr6_gene_36471	0	0	0	0	0	15.1811	NA	NA	0	4.01624	intronic	STK38	chr6	36470001	36471000	chr6:36470001-36471000
chr6_gene_45749	0	0	0	0	0	15.1811	NA	NA	0	4.01624	intergenic	RUNX2(dist=229182),CLIC5(dist=117190)	chr6	45748001	45749000	chr6:45748001-45749000
chr6_gene_53201	0	0	0	0	0	15.1811	NA	NA	0	4.01624	ncRNA_exonic	RPS16P5	chr6	53200001	53201000	chr6:53200001-53201000
chr6_gene_56403	0	0	0	0	0	15.1811	NA	NA	0	4.01624	ncRNA_intronic	RNU6-71P	chr6	56402001	56403000	chr6:56402001-56403000
chr6_gene_119601	0	0	0	0	0	15.1811	NA	NA	0	4.01624	intronic	MAN1A1	chr6	119600001	119601000	chr6:119600001-119601000
chr6_gene_155086	0	0	0	0	0	15.1811	NA	NA	0	4.01624	intronic	SCAF8	chr6	155085001	155086000	chr6:155085001-155086000
chr6_gene_166245	0	0	0	0	0	15.1811	NA	NA	0	4.01624	intergenic	PDE10A(dist=168413),LINC00473(dist=92536)	chr6	166244001	166245000	chr6:166244001-166245000
chr6_gene_167366	0	0	0	0	0	15.1811	NA	NA	0	4.01624	exonic	RNASET2	chr6	167365001	167366000	chr6:167365001-167366000
chr7_gene_6203	0	0	0	0	0	15.1811	NA	NA	0	4.01624	UTR3	CYTH3(NM_004227:c.*2574_*1575delins0)	chr7	6202001	6203000	chr7:6202001-6203000
chr7_gene_28498	0	0	0	0	0	15.1811	NA	NA	0	4.01624	intronic	CREB5	chr7	28497001	28498000	chr7:28497001-28498000
chr7_gene_43674	0	0	0	0	0	15.1811	NA	NA	0	4.01624	downstream	COA1,STK17A	chr7	43673001	43674000	chr7:43673001-43674000
chr7_gene_48145	0	0	0	0	0	15.1811	NA	NA	0	4.01624	intronic	UPP1	chr7	48144001	48145000	chr7:48144001-48145000
chr7_gene_54750	0	0	0	0	0	15.1811	NA	NA	0	4.01624	intergenic	VSTM2A-OT1(dist=109582),SEC61G(dist=69940)	chr7	54749001	54750000	chr7:54749001-54750000
chr7_gene_75356	0	0	0	0	0	15.1811	NA	NA	0	4.01624	intronic	HIP1	chr7	75355001	75356000	chr7:75355001-75356000
chr7_gene_99635	0	0	0	0	0	15.1811	NA	NA	0	4.01624	UTR3	ZKSCAN1(NM_003439:c.*2181_*3180delins0,NM_001287054:c.*2181_*3180delins0,NM_001287055:c.*2181_*3180delins0)	chr7	99634001	99635000	chr7:99634001-99635000
chr7_gene_100774	0	0	0	0	0	15.1811	NA	NA	0	4.01624	exonic	SERPINE1	chr7	100773001	100774000	chr7:100773001-100774000
chr7_gene_116632	0	0	0	0	0	15.1811	NA	NA	0	4.01624	intronic	ST7	chr7	116631001	116632000	chr7:116631001-116632000
chr7_gene_120094	0	0	0	0	0	15.1811	NA	NA	0	4.01624	intronic	KCND2	chr7	120093001	120094000	chr7:120093001-120094000
chr7_gene_120100	0	0	0	0	0	15.1811	NA	NA	0	4.01624	intronic	KCND2	chr7	120099001	120100000	chr7:120099001-120100000
chr7_gene_129511	0	0	0	0	0	15.1811	NA	NA	0	4.01624	intronic	UBE2H	chr7	129510001	129511000	chr7:129510001-129511000
chr7_gene_135096	0	0	0	0	0	15.1811	NA	NA	0	4.01624	exonic	CNOT4	chr7	135095001	135096000	chr7:135095001-135096000
chr7_gene_151963	0	0	0	0	0	15.1811	NA	NA	0	4.01624	exonic	KMT2C	chr7	151962001	151963000	chr7:151962001-151963000
chr8_gene_11697	0	0	0	0	0	15.1811	NA	NA	0	4.01624	exonic	FDFT1	chr8	11696001	11697000	chr8:11696001-11697000
chr8_gene_15315	0	0	0	0	0	15.1811	NA	NA	0	4.01624	intergenic	SGCZ(dist=218209),TUSC3(dist=82596)	chr8	15314001	15315000	chr8:15314001-15315000
chr8_gene_26153	0	0	0	0	0	15.1811	NA	NA	0	4.01624	intronic	PPP2R2A	chr8	26152001	26153000	chr8:26152001-26153000
chr8_gene_26180	0	0	0	0	0	15.1811	NA	NA	0	4.01624	intronic	PPP2R2A	chr8	26179001	26180000	chr8:26179001-26180000
chr8_gene_37718	0	0	0	0	0	15.1811	NA	NA	0	4.01624	UTR3	RAB11FIP1(NM_025151:c.*3412_*2413delins0,NM_001002814:c.*3412_*2413delins0)	chr8	37717001	37718000	chr8:37717001-37718000
chr8_gene_40972	0	0	0	0	0	15.1811	NA	NA	0	4.01624	intergenic	ZMAT4(dist=215658),SFRP1(dist=147476)	chr8	40971001	40972000	chr8:40971001-40972000
chr8_gene_66546	0	0	0	0	0	15.1811	NA	NA	0	4.01624	intronic	ARMC1	chr8	66545001	66546000	chr8:66545001-66546000
chr8_gene_67998	0	0	0	0	0	15.1811	NA	NA	0	4.01624	intronic	CSPP1	chr8	67997001	67998000	chr8:67997001-67998000
chr8_gene_77879	0.375509	0	0	0	0	15.1811	0.25	0.543126	0.248237	4.01624	downstream	MIR3149	chr8	77878001	77879000	chr8:77878001-77879000
chr8_gene_79610	0	0	0	0	0	15.1811	NA	NA	0	4.01624	exonic	ZC2HC1A	chr8	79609001	79610000	chr8:79609001-79610000
chr8_gene_96808	0	0	0	0	0	15.1811	NA	NA	0	4.01624	ncRNA_intronic	C8orf37-AS1	chr8	96807001	96808000	chr8:96807001-96808000
chr8_gene_100318	0	0.299701	0	0	0	15.1811	0.25	0.543126	0.201446	4.01624	intronic	VPS13B	chr8	100317001	100318000	chr8:100317001-100318000
chr8_gene_119040	0	0	0	0	0	15.1811	NA	NA	0	4.01624	intronic	EXT1	chr8	119039001	119040000	chr8:119039001-119040000
chr8_gene_142188	0	0	0	0	0	15.1811	NA	NA	0	4.01624	intronic	DENND3	chr8	142187001	142188000	chr8:142187001-142188000
chr9_gene_4512	0	0	0	0	0	15.1811	NA	NA	0	4.01624	intronic	SLC1A1	chr9	4511001	4512000	chr9:4511001-4512000
chr9_gene_24059	0	0	0	0	0	15.1811	NA	NA	0	4.01624	intergenic	ELAVL2(dist=231938),IZUMO3(dist=484213)	chr9	24058001	24059000	chr9:24058001-24059000
chr9_gene_86274	0	0	0	0	0	15.1811	NA	NA	0	4.01624	downstream	UBQLN1	chr9	86273001	86274000	chr9:86273001-86274000
chr9_gene_91072	0	0	0	0	0	15.1811	NA	NA	0	4.01624	intronic	SPIN1	chr9	91071001	91072000	chr9:91071001-91072000
chr9_gene_99251	0	7.49253	0	0	0	15.1811	0.25	0.543126	2.24679	4.01624	exonic	HABP4	chr9	99250001	99251000	chr9:99250001-99251000
chr9_gene_99432	0	0	0	0	0	15.1811	NA	NA	0	4.01624	intergenic	AAED1(dist=13402),LOC441455(dist=56103)	chr9	99431001	99432000	chr9:99431001-99432000
chr9_gene_100326	0	0	0	0	0	15.1811	NA	NA	0	4.01624	exonic	TMOD1	chr9	100325001	100326000	chr9:100325001-100326000
chr9_gene_100327	0	0	0	0	0	15.1811	NA	NA	0	4.01624	exonic	TMOD1	chr9	100326001	100327000	chr9:100326001-100327000
chr9_gene_103060	0	0	0	0	0	15.1811	NA	NA	0	4.01624	exonic	INVS	chr9	103059001	103060000	chr9:103059001-103060000
chr9_gene_130397	0	0	0	0	0	15.1811	NA	NA	0	4.01624	intronic	STXBP1	chr9	130396001	130397000	chr9:130396001-130397000
chr9_gene_130926	0	0.299701	0	0	0	15.1811	0.25	0.543126	0.201446	4.01624	exonic	C9orf16	chr9	130925001	130926000	chr9:130925001-130926000
chr9_gene_133756	0	0	0	0	0	15.1811	NA	NA	0	4.01624	exonic	ABL1	chr9	133755001	133756000	chr9:133755001-133756000
chr9_gene_134373	0	0	0	0	0	15.1811	NA	NA	0	4.01624	UTR3	PRRC2B(NM_013318:c.*740_*1739delins0)	chr9	134372001	134373000	chr9:134372001-134373000
chr10_gene_14930	0	0	0	0	0	15.1811	NA	NA	0	4.01624	intronic	SUV39H2	chr10	14929001	14930000	chr10:14929001-14930000
chr10_gene_17738	0	0	0	0	0	15.1811	NA	NA	0	4.01624	exonic	STAM	chr10	17737001	17738000	chr10:17737001-17738000
chr10_gene_27414	0	0	0	0	0	15.1811	NA	NA	0	4.01624	intronic	YME1L1	chr10	27413001	27414000	chr10:27413001-27414000
chr10_gene_50001	0	0	0	0	0	15.1811	NA	NA	0	4.01624	intronic	WDFY4	chr10	50000001	50001000	chr10:50000001-50001000
chr10_gene_74922	0	0	0	0	0	15.1811	NA	NA	0	4.01624	intronic	ECD	chr10	74921001	74922000	chr10:74921001-74922000
chr10_gene_79604	0	0	0	0	0	15.1811	NA	NA	0	4.01624	exonic	DLG5	chr10	79603001	79604000	chr10:79603001-79604000
chr10_gene_93817	0.375509	0	0	0	0	15.1811	0.25	0.543126	0.248237	4.01624	intronic	CPEB3	chr10	93816001	93817000	chr10:93816001-93817000
chr10_gene_98315	0	0	0	0	0	15.1811	NA	NA	0	4.01624	intronic	TM9SF3	chr10	98314001	98315000	chr10:98314001-98315000
chr10_gene_98744	0	0	0	0	0	15.1811	NA	NA	0	4.01624	exonic	C10orf12	chr10	98743001	98744000	chr10:98743001-98744000
chr10_gene_111781	0	0	0	0	0	15.1811	NA	NA	0	4.01624	intronic	ADD3	chr10	111780001	111781000	chr10:111780001-111781000
chr10_gene_112264	0	0	0	0	0	15.1811	NA	NA	0	4.01624	intronic	DUSP5	chr10	112263001	112264000	chr10:112263001-112264000
chr10_gene_115192	0	0	0	0	0	15.1811	NA	NA	0	4.01624	intergenic	TCF7L2(dist=263565),HABP2(dist=118590)	chr10	115191001	115192000	chr10:115191001-115192000
chr10_gene_121528	0	0	0	0	0	15.1811	NA	NA	0	4.01624	intronic	INPP5F	chr10	121527001	121528000	chr10:121527001-121528000
chr10_gene_135210	0	0	0	0	0	15.1811	NA	NA	0	4.01624	exonic	MTG1	chr10	135209001	135210000	chr10:135209001-135210000
chr11_gene_242	0	0	0	0	0	15.1811	NA	NA	0	4.01624	intronic	PSMD13	chr11	241001	242000	chr11:241001-242000
chr11_gene_6508	0	0	0	0	0	15.1811	NA	NA	0	4.01624	upstream;downstream	ARFIP2;TIMM10B	chr11	6507001	6508000	chr11:6507001-6508000
chr11_gene_6515	0	0	0	0	0	15.1811	NA	NA	0	4.01624	upstream;downstream	DNHD1;TIMM10B	chr11	6514001	6515000	chr11:6514001-6515000
chr11_gene_17158	0	0	0	0	0	15.1811	NA	NA	0	4.01624	intronic	PIK3C2A	chr11	17157001	17158000	chr11:17157001-17158000
chr11_gene_19439	0	0	0	0	0	15.1811	NA	NA	0	4.01624	intronic	NAV2	chr11	19438001	19439000	chr11:19438001-19439000
chr11_gene_46614	0	0	0	0	0	15.1811	NA	NA	0	4.01624	intronic	AMBRA1	chr11	46613001	46614000	chr11:46613001-46614000
chr11_gene_47629	0	0	0	0	0	15.1811	NA	NA	0	4.01624	downstream	MTCH2	chr11	47628001	47629000	chr11:47628001-47629000
chr11_gene_66055	0	0	0	0	0	15.1811	NA	NA	0	4.01624	intronic	YIF1A	chr11	66054001	66055000	chr11:66054001-66055000
chr11_gene_67210	0	3.59641	0	0	0	15.1811	0.25	0.543126	1.4845	4.01624	exonic	CORO1B	chr11	67209001	67210000	chr11:67209001-67210000
chr11_gene_117157	0	0	0	0	0	15.1811	NA	NA	0	4.01624	UTR3	BACE1(NM_138971:c.*3880_*3282delins0,NM_138973:c.*3880_*3282delins0,NM_012104:c.*3880_*3282delins0,NM_001207049:c.*3880_*3282delins0,NM_001207048:c.*3880_*3282delins0,NM_138972:c.*3880_*3282delins0),RNF214(NM_207343:c.*134_*537delins0,NM_001278249:c.*134_*537delins0,NM_001077239:c.*134_*537delins0)	chr11	117156001	117157000	chr11:117156001-117157000
chr11_gene_118316	0	0	0	0	0	15.1811	NA	NA	0	4.01624	intronic	KMT2A	chr11	118315001	118316000	chr11:118315001-118316000
chr11_gene_118356	0	0	0	0	0	15.1811	NA	NA	0	4.01624	exonic	KMT2A	chr11	118355001	118356000	chr11:118355001-118356000
chr11_gene_134123	0	0	0	0	0	15.1811	NA	NA	0	4.01624	exonic	THYN1	chr11	134122001	134123000	chr11:134122001-134123000
chr12_gene_761	0	0	0	0	0	15.1811	NA	NA	0	4.01624	intronic	NINJ2	chr12	760001	761000	chr12:760001-761000
chr12_gene_27065	0	0	0	0	0	15.1811	NA	NA	0	4.01624	exonic	ASUN	chr12	27064001	27065000	chr12:27064001-27065000
chr12_gene_49347	0	0	0	0	0	15.1811	NA	NA	0	4.01624	intronic	ARF3	chr12	49346001	49347000	chr12:49346001-49347000
chr12_gene_50187	0	0	0	0	0	15.1811	NA	NA	0	4.01624	exonic	NCKAP5L	chr12	50186001	50187000	chr12:50186001-50187000
chr12_gene_50617	0	0	0	0	0	15.1811	NA	NA	0	4.01624	exonic	LIMA1	chr12	50616001	50617000	chr12:50616001-50617000
chr12_gene_53702	0	0	0	0	0	15.1811	NA	NA	0	4.01624	exonic	AAAS	chr12	53701001	53702000	chr12:53701001-53702000
chr12_gene_54941	0	0	0	0	0	15.1811	NA	NA	0	4.01624	upstream;downstream	PDE1B;NCKAP1L	chr12	54940001	54941000	chr12:54940001-54941000
chr12_gene_64881	0	0	0	0	0	15.1811	NA	NA	0	4.01624	intronic	TBK1	chr12	64880001	64881000	chr12:64880001-64881000
chr12_gene_80081	0	7.49253	0	0	0	15.1811	0.25	0.543126	2.24679	4.01624	intronic	PAWR	chr12	80080001	80081000	chr12:80080001-80081000
chr12_gene_88497	0	0	0	0	0	15.1811	NA	NA	0	4.01624	exonic	CEP290	chr12	88496001	88497000	chr12:88496001-88497000
chr12_gene_92960	0	0	0	0	0	15.1811	NA	NA	0	4.01624	intergenic	CLLU1(dist=134271),C12orf74(dist=136619)	chr12	92959001	92960000	chr12:92959001-92960000
chr12_gene_108955	0	0	0	0	0	15.1811	NA	NA	0	4.01624	exonic	SART3	chr12	108954001	108955000	chr12:108954001-108955000
chr13_gene_27630	0	0	0	0	0	15.1811	NA	NA	0	4.01624	intergenic	GPR12(dist=294079),USP12(dist=10287)	chr13	27629001	27630000	chr13:27629001-27630000
chr13_gene_51927	0	0	0	0	0	15.1811	NA	NA	0	4.01624	intronic	SERPINE3	chr13	51926001	51927000	chr13:51926001-51927000
chr13_gene_74631	0.375509	0	0	0	0	15.1811	0.25	0.543126	0.248237	4.01624	intronic	KLF12	chr13	74630001	74631000	chr13:74630001-74631000
chr14_gene_26603	0	0	0	0	0	15.1811	NA	NA	0	4.01624	intergenic	STXBP6(dist=1082498),NOVA1(dist=312089)	chr14	26602001	26603000	chr14:26602001-26603000
chr14_gene_35567	0	0	0	0	0	15.1811	NA	NA	0	4.01624	ncRNA_intronic	LOC101927178	chr14	35566001	35567000	chr14:35566001-35567000
chr14_gene_46408	0	0	0	0	0	15.1811	NA	NA	0	4.01624	intergenic	MIS18BP1(dist=684396),LINC00871(dist=125362)	chr14	46407001	46408000	chr14:46407001-46408000
chr14_gene_50439	0	0	0	0	0	15.1811	NA	NA	0	4.01624	downstream	LINC01588,MIR6076	chr14	50438001	50439000	chr14:50438001-50439000
chr14_gene_53088	0	0	0	0	0	15.1811	NA	NA	0	4.01624	intronic	GPR137C	chr14	53087001	53088000	chr14:53087001-53088000
chr14_gene_62234	0	0	0	0	0	15.1811	NA	NA	0	4.01624	exonic	SNAPC1	chr14	62233001	62234000	chr14:62233001-62234000
chr14_gene_67764	0	0	0	0	0	15.1811	NA	NA	0	4.01624	intronic	MPP5	chr14	67763001	67764000	chr14:67763001-67764000
chr14_gene_73782	0	0	0	0	0	15.1811	NA	NA	0	4.01624	intronic	NUMB	chr14	73781001	73782000	chr14:73781001-73782000
chr14_gene_77448	0	0	0	0	0	15.1811	NA	NA	0	4.01624	intergenic	LRRC74A(dist=110356),IRF2BPL(dist=42886)	chr14	77447001	77448000	chr14:77447001-77448000
chr14_gene_91400	0	0	0	0	0	15.1811	NA	NA	0	4.01624	intronic	RPS6KA5	chr14	91399001	91400000	chr14:91399001-91400000
chr14_gene_95688	0	0	0	0	0	15.1811	NA	NA	0	4.01624	intronic	CLMN	chr14	95687001	95688000	chr14:95687001-95688000
chr14_gene_99969	0	0	0	0	0	15.1811	NA	NA	0	4.01624	exonic	CCNK	chr14	99968001	99969000	chr14:99968001-99969000
chr14_gene_106790	0	0	0	0	0	15.1811	NA	NA	0	4.01624	intergenic	LINC00226(dist=44035),LINC00221(dist=148445)	chr14	106789001	106790000	chr14:106789001-106790000
chr15_gene_44789	0	0	0	0	0	15.1811	NA	NA	0	4.01624	exonic	CTDSPL2	chr15	44788001	44789000	chr15:44788001-44789000
chr15_gene_47057	0	10.7892	0	0	0	15.1811	0.25	0.543126	2.67686	4.01624	intergenic	SQRDL(dist=1072509),SEMA6D(dist=419403)	chr15	47056001	47057000	chr15:47056001-47057000
chr15_gene_56514	0	0	0	0	0	15.1811	NA	NA	0	4.01624	intronic	RFX7	chr15	56513001	56514000	chr15:56513001-56514000
chr15_gene_58968	0	0	0	0	0	15.1811	NA	NA	0	4.01624	intronic	ADAM10	chr15	58967001	58968000	chr15:58967001-58968000
chr15_gene_76358	0	0	0	0	0	15.1811	NA	NA	0	4.01624	intronic	C15orf27	chr15	76357001	76358000	chr15:76357001-76358000
chr15_gene_82429	0	0	0	0	0	15.1811	NA	NA	0	4.01624	intronic	EFTUD1	chr15	82428001	82429000	chr15:82428001-82429000
chr15_gene_91035	0	0	0	0	0	15.1811	NA	NA	0	4.01624	exonic	IQGAP1	chr15	91034001	91035000	chr15:91034001-91035000
chr15_gene_96455	0	0	0	0	0	15.1811	NA	NA	0	4.01624	intergenic	LINC00924(dist=402925),NR2F2-AS1(dist=215589)	chr15	96454001	96455000	chr15:96454001-96455000
chr16_gene_1683	0	0	0	0	0	15.1811	NA	NA	0	4.01624	exonic	CRAMP1L	chr16	1682001	1683000	chr16:1682001-1683000
chr16_gene_2649	0	0	0	0	0	15.1811	NA	NA	0	4.01624	UTR3	PDPK1(NM_002613:c.*233_*1232delins0,NM_031268:c.*233_*1232delins0,NM_001261816:c.*328_*1327delins0)	chr16	2648001	2649000	chr16:2648001-2649000
chr16_gene_8779	0.375509	5.39462	0	0	0	15.1811	0.227879	0.543126	1.95794	4.01624	intronic	ABAT	chr16	8778001	8779000	chr16:8778001-8779000
chr16_gene_19554	19.151	0	0	0	0	15.1811	0.25	0.543126	3.40265	4.01624	exonic	CCP110	chr16	19553001	19554000	chr16:19553001-19554000
chr16_gene_20913	0	0	0	0	0	15.1811	NA	NA	0	4.01624	UTR5	LYRM1(NM_001128301:c.-14877_-14667delins0,NM_001128302:c.-14877_-14667delins0,NM_001302835:c.-14452_-14367delins0)	chr16	20912001	20913000	chr16:20912001-20913000
chr16_gene_25302	0	0	0	0	0	15.1811	NA	NA	0	4.01624	intergenic	ZKSCAN2(dist=32146),HS3ST4(dist=401347)	chr16	25301001	25302000	chr16:25301001-25302000
chr16_gene_58743	0	0	0	0	0	15.1811	NA	NA	0	4.01624	exonic	GOT2	chr16	58742001	58743000	chr16:58742001-58743000
chr16_gene_83591	0	0	0	0	0	15.1811	NA	NA	0	4.01624	intronic	CDH13	chr16	83590001	83591000	chr16:83590001-83591000
chr16_gene_89569	0	0	0	0	0	15.1811	NA	NA	0	4.01624	upstream	SPG7	chr16	89568001	89569000	chr16:89568001-89569000
chr17_gene_1249	0	0	0	0	0	15.1811	NA	NA	0	4.01624	exonic	YWHAE	chr17	1248001	1249000	chr17:1248001-1249000
chr17_gene_2519	0	0	0	0	0	15.1811	NA	NA	0	4.01624	intronic	PAFAH1B1	chr17	2518001	2519000	chr17:2518001-2519000
chr17_gene_4842	6.38365	4.19582	0	0	0	15.1811	0.0649115	0.543126	2.653	4.01624	exonic	SLC25A11	chr17	4841001	4842000	chr17:4841001-4842000
chr17_gene_5267	0	0	0	0	0	15.1811	NA	NA	0	4.01624	exonic	RABEP1	chr17	5266001	5267000	chr17:5266001-5267000
chr17_gene_10198	0	0	0	0	0	15.1811	NA	NA	0	4.01624	downstream	MYH13	chr17	10197001	10198000	chr17:10197001-10198000
chr17_gene_37567	0	0	0	0	0	15.1811	NA	NA	0	4.01624	exonic	MED1	chr17	37566001	37567000	chr17:37566001-37567000
chr17_gene_45019	0	0	0	0	0	15.1811	NA	NA	0	4.01624	UTR3	GOSR2(NM_004287:c.*1875_*2607delins0,NM_054022:c.*22_*754delins0)	chr17	45018001	45019000	chr17:45018001-45019000
chr17_gene_49052	0	0	0	0	0	15.1811	NA	NA	0	4.01624	intronic	SPAG9	chr17	49051001	49052000	chr17:49051001-49052000
chr17_gene_55516	0	0	0	0	0	15.1811	NA	NA	0	4.01624	intronic	MSI2	chr17	55515001	55516000	chr17:55515001-55516000
chr17_gene_57770	0	0	0	0	0	15.1811	NA	NA	0	4.01624	intronic	CLTC	chr17	57769001	57770000	chr17:57769001-57770000
chr17_gene_57868	0	0	0	0	0	15.1811	NA	NA	0	4.01624	intronic	VMP1	chr17	57867001	57868000	chr17:57867001-57868000
chr17_gene_62142	0	0	0	0	0	15.1811	NA	NA	0	4.01624	exonic	ERN1	chr17	62141001	62142000	chr17:62141001-62142000
chr17_gene_76676	0	0	0	0	0	15.1811	NA	NA	0	4.01624	intronic	CYTH1	chr17	76675001	76676000	chr17:76675001-76676000
chr17_gene_78589	0	0	0	0	0	15.1811	NA	NA	0	4.01624	intronic	RPTOR	chr17	78588001	78589000	chr17:78588001-78589000
chr17_gene_80579	0	0	0	0	0	15.1811	NA	NA	0	4.01624	intronic	WDR45B	chr17	80578001	80579000	chr17:80578001-80579000
chr18_gene_13721	0	0	0	0	0	15.1811	NA	NA	0	4.01624	intronic	FAM210A	chr18	13720001	13721000	chr18:13720001-13721000
chr18_gene_31336	0	0	0	0	0	15.1811	NA	NA	0	4.01624	downstream	ASXL3	chr18	31335001	31336000	chr18:31335001-31336000
chr18_gene_44683	0	0	0	0	0	15.1811	NA	NA	0	4.01624	exonic	IER3IP1	chr18	44682001	44683000	chr18:44682001-44683000
chr18_gene_56233	0	0	0	0	0	15.1811	NA	NA	0	4.01624	intronic	ALPK2	chr18	56232001	56233000	chr18:56232001-56233000
chr18_gene_56349	0	0	0	0	0	15.1811	NA	NA	0	4.01624	exonic	MALT1	chr18	56348001	56349000	chr18:56348001-56349000
chr18_gene_56999	0	0	0	0	0	15.1811	NA	NA	0	4.01624	exonic	LMAN1	chr18	56998001	56999000	chr18:56998001-56999000
chr19_gene_1272	0	0	0	0	0	15.1811	NA	NA	0	4.01624	exonic	CIRBP	chr19	1271001	1272000	chr19:1271001-1272000
chr19_gene_2114	0	8.09193	0	0	0	15.1811	0.25	0.543126	2.33513	4.01624	exonic	AP3D1	chr19	2113001	2114000	chr19:2113001-2114000
chr19_gene_2138	0	0	0	0	0	15.1811	NA	NA	0	4.01624	exonic	AP3D1	chr19	2137001	2138000	chr19:2137001-2138000
chr19_gene_3412	0	0	0	0	0	15.1811	NA	NA	0	4.01624	intronic	NFIC	chr19	3411001	3412000	chr19:3411001-3412000
chr19_gene_10514	0	0	0	0	0	15.1811	NA	NA	0	4.01624	intronic	CDC37	chr19	10513001	10514000	chr19:10513001-10514000
chr19_gene_10829	0	0	0	0	0	15.1811	NA	NA	0	4.01624	exonic	DNM2	chr19	10828001	10829000	chr19:10828001-10829000
chr19_gene_16536	0	0	0	0	0	15.1811	NA	NA	0	4.01624	exonic	EPS15L1	chr19	16535001	16536000	chr19:16535001-16536000
chr19_gene_53194	0	0	0	0	0	15.1811	NA	NA	0	4.01624	UTR5	ZNF83(NM_001277945:c.76017_75879delins0,NM_001277948:c.76017_75879delins0,NM_001277947:c.76017_75879delins0,NM_001277946:c.76017_75879delins0,NM_001277949:c.76017_75879delins0)	chr19	53193001	53194000	chr19:53193001-53194000
chr19_gene_54700	0	0	0	0	0	15.1811	NA	NA	0	4.01624	upstream;downstream	MBOAT7,RPS9;TSEN34	chr19	54699001	54700000	chr19:54699001-54700000
chr20_gene_20555	0	0	0	0	0	15.1811	NA	NA	0	4.01624	intronic	RALGAPA2	chr20	20554001	20555000	chr20:20554001-20555000
chr20_gene_21157	0	0	0	0	0	15.1811	NA	NA	0	4.01624	intronic	KIZ	chr20	21156001	21157000	chr20:21156001-21157000
chr20_gene_25607	0	0	0	0	0	15.1811	NA	NA	0	4.01624	ncRNA_intronic	ZNF337-AS1	chr20	25606001	25607000	chr20:25606001-25607000
chr20_gene_51933	0	0	0	0	0	15.1811	NA	NA	0	4.01624	intronic	TSHZ2	chr20	51932001	51933000	chr20:51932001-51933000
chr20_gene_53917	0	0	0	0	0	15.1811	NA	NA	0	4.01624	intergenic	DOK5(dist=648291),LINC01441(dist=119874)	chr20	53916001	53917000	chr20:53916001-53917000
chr20_gene_61908	0	0	0	0	0	15.1811	NA	NA	0	4.01624	exonic	ARFGAP1	chr20	61907001	61908000	chr20:61907001-61908000
chr21_gene_16124	0	0	0	0	0	15.1811	NA	NA	0	4.01624	intergenic	LOC388813(dist=107573),NRIP1(dist=209556)	chr21	16123001	16124000	chr21:16123001-16124000
chr21_gene_29317	0	0	0	0	0	15.1811	NA	NA	0	4.01624	intergenic	MIR5009(dist=32472),LINC00314(dist=68682)	chr21	29316001	29317000	chr21:29316001-29317000
chr21_gene_34141	0	0	0	0	0	15.1811	NA	NA	0	4.01624	intronic	PAXBP1	chr21	34140001	34141000	chr21:34140001-34141000
chr22_gene_32584	0	0	0	0	0	15.1811	NA	NA	0	4.01624	downstream	RFPL2	chr22	32583001	32584000	chr22:32583001-32584000
chr22_gene_43194	0	0	0	0	0	15.1811	NA	NA	0	4.01624	exonic	ARFGAP3	chr22	43193001	43194000	chr22:43193001-43194000
chr22_gene_44515	0	0	0	0	0	15.1811	NA	NA	0	4.01624	exonic	PARVB	chr22	44514001	44515000	chr22:44514001-44515000
chr22_gene_44548	0	0	0	0	0	15.1811	NA	NA	0	4.01624	exonic	PARVB	chr22	44547001	44548000	chr22:44547001-44548000
chrX_gene_13772	0	0	0	0	0	15.1811	NA	NA	0	4.01624	exonic	OFD1	chrX	13771001	13772000	chrX:13771001-13772000
chrX_gene_16852	0.375509	0	0	0	0	15.1811	0.25	0.543126	0.248237	4.01624	intronic	TXLNG	chrX	16851001	16852000	chrX:16851001-16852000
chrX_gene_19794	0	0	0	0	0	15.1811	NA	NA	0	4.01624	intronic	SH3KBP1	chrX	19793001	19794000	chrX:19793001-19794000
chrX_gene_24562	0	0	0	0	0	15.1811	NA	NA	0	4.01624	UTR3	PDK3(NM_001142386:c.*3720_*4719delins0)	chrX	24561001	24562000	chrX:24561001-24562000
chrX_gene_49408	0	0	0	0	0	15.1811	NA	NA	0	4.01624	intergenic	GAGE1(dist=33862),PAGE1(dist=44054)	chrX	49407001	49408000	chrX:49407001-49408000
chrX_gene_53442	0	0	0	0	0	15.1811	NA	NA	0	4.01624	exonic	SMC1A	chrX	53441001	53442000	chrX:53441001-53442000
chrX_gene_76938	0	0	0	0	0	15.1811	NA	NA	0	4.01624	exonic	ATRX	chrX	76937001	76938000	chrX:76937001-76938000
chrX_gene_122757	0	0	0	0	0	15.1811	NA	NA	0	4.01624	exonic	THOC2	chrX	122756001	122757000	chrX:122756001-122757000
chr1_gene_14974	0	0	0	0	0	14.3377	NA	NA	0	3.93901	intronic	KAZN	chr1	14973001	14974000	chr1:14973001-14974000
chr1_gene_15813	0	1.49851	0	0	0	14.3377	0.25	0.543126	0.806739	3.93901	exonic	CELA2B	chr1	15812001	15813000	chr1:15812001-15813000
chr1_gene_27734	0	0	0	0	0	14.3377	NA	NA	0	3.93901	UTR3	WASF2(NM_001201404:c.*1818_*819delins0,NM_006990:c.*1682_*683delins0)	chr1	27733001	27734000	chr1:27733001-27734000
chr1_gene_31352	0	0	0	0	0	14.3377	NA	NA	0	3.93901	exonic	SDC3	chr1	31351001	31352000	chr1:31351001-31352000
chr1_gene_32483	0.375509	5.09492	0	0	0	14.3377	0.226582	0.543126	1.90119	3.93901	intronic	KHDRBS1	chr1	32482001	32483000	chr1:32482001-32483000
chr1_gene_33252	0	0	0	0	0	14.3377	NA	NA	0	3.93901	exonic	YARS	chr1	33251001	33252000	chr1:33251001-33252000
chr1_gene_36930	0	0	0	0	0	14.3377	NA	NA	0	3.93901	exonic	MRPS15	chr1	36929001	36930000	chr1:36929001-36930000
chr1_gene_40005	0	0	0	0	0	14.3377	NA	NA	0	3.93901	ncRNA_intronic	PPIEL	chr1	40004001	40005000	chr1:40004001-40005000
chr1_gene_41629	0	0	0	0	0	14.3377	NA	NA	0	3.93901	UTR5	SCMH1(NM_001172221:c.19941_19703delins0)	chr1	41628001	41629000	chr1:41628001-41629000
chr1_gene_44699	0	0	0	0	0	14.3377	NA	NA	0	3.93901	ncRNA_intronic	ERI3-IT1	chr1	44698001	44699000	chr1:44698001-44699000
chr1_gene_46160	0	0	0	0	0	14.3377	NA	NA	0	3.93901	exonic	TMEM69	chr1	46159001	46160000	chr1:46159001-46160000
chr1_gene_52172	0	0	0	0	0	14.3377	NA	NA	0	3.93901	intronic	OSBPL9	chr1	52171001	52172000	chr1:52171001-52172000
chr1_gene_52219	0	0	0	0	0	14.3377	NA	NA	0	3.93901	intronic	OSBPL9	chr1	52218001	52219000	chr1:52218001-52219000
chr1_gene_82915	0	0	0	0	0	14.3377	NA	NA	0	3.93901	intergenic	ADGRL2(dist=455579),LINC01361(dist=524566)	chr1	82914001	82915000	chr1:82914001-82915000
chr1_gene_87382	0	0	0	0	0	14.3377	NA	NA	0	3.93901	intronic	HS2ST1	chr1	87381001	87382000	chr1:87381001-87382000
chr1_gene_93301	0.375509	0	0	0	0	14.3377	0.25	0.543126	0.248237	3.93901	exonic	RPL5	chr1	93300001	93301000	chr1:93300001-93301000
chr1_gene_100475	0	0.299701	0	0	0	14.3377	0.25	0.543126	0.201446	3.93901	intronic	SLC35A3	chr1	100474001	100475000	chr1:100474001-100475000
chr1_gene_105113	0	0	0	0	0	14.3377	NA	NA	0	3.93901	intergenic	LOC100129138(dist=492308),LOC101928476(dist=1019316)	chr1	105112001	105113000	chr1:105112001-105113000
chr1_gene_108320	0	0	0	0	0	14.3377	NA	NA	0	3.93901	exonic	VAV3	chr1	108319001	108320000	chr1:108319001-108320000
chr1_gene_108723	0	0	0	0	0	14.3377	NA	NA	0	3.93901	intronic	SLC25A24	chr1	108722001	108723000	chr1:108722001-108723000
chr1_gene_111691	0	0	0	0	0	14.3377	NA	NA	0	3.93901	exonic	CEPT1	chr1	111690001	111691000	chr1:111690001-111691000
chr1_gene_113214	0	0	0	0	0	14.3377	NA	NA	0	3.93901	UTR3	CAPZA1(NM_006135:c.*247_*1246delins0)	chr1	113213001	113214000	chr1:113213001-113214000
chr1_gene_117945	0	0	0	0	0	14.3377	NA	NA	0	3.93901	exonic	MAN1A2	chr1	117944001	117945000	chr1:117944001-117945000
chr1_gene_153819	0	0	0	0	0	14.3377	NA	NA	0	3.93901	intronic	GATAD2B	chr1	153818001	153819000	chr1:153818001-153819000
chr1_gene_176040	0	0	0	0	0	14.3377	NA	NA	0	3.93901	intronic	RFWD2	chr1	176039001	176040000	chr1:176039001-176040000
chr1_gene_183540	0	0	0	0	0	14.3377	NA	NA	0	3.93901	exonic	NCF2	chr1	183539001	183540000	chr1:183539001-183540000
chr1_gene_184693	0	0	0	0	0	14.3377	NA	NA	0	3.93901	exonic	EDEM3	chr1	184692001	184693000	chr1:184692001-184693000
chr1_gene_192528	0	0	0	0	0	14.3377	NA	NA	0	3.93901	intergenic	RGS21(dist=190587),RGS1(dist=16857)	chr1	192527001	192528000	chr1:192527001-192528000
chr1_gene_192916	0	0	0	0	0	14.3377	NA	NA	0	3.93901	ncRNA_intronic	LINC01032	chr1	192915001	192916000	chr1:192915001-192916000
chr1_gene_195311	0	0	0	0	0	14.3377	NA	NA	0	3.93901	intergenic	LINC01031(dist=1974918),KCNT2(dist=883910)	chr1	195310001	195311000	chr1:195310001-195311000
chr1_gene_197541	0	0	0	0	0	14.3377	NA	NA	0	3.93901	intronic	DENND1B	chr1	197540001	197541000	chr1:197540001-197541000
chr1_gene_200709	0	0	0	0	0	14.3377	NA	NA	0	3.93901	exonic	CAMSAP2	chr1	200708001	200709000	chr1:200708001-200709000
chr1_gene_202284	0	0	0	0	0	14.3377	NA	NA	0	3.93901	exonic	LGR6	chr1	202283001	202284000	chr1:202283001-202284000
chr1_gene_206759	0	0	0	0	0	14.3377	NA	NA	0	3.93901	exonic	RASSF5	chr1	206758001	206759000	chr1:206758001-206759000
chr1_gene_212171	0	0	0	0	0	14.3377	NA	NA	0	3.93901	intronic	INTS7	chr1	212170001	212171000	chr1:212170001-212171000
chr1_gene_228124	0	0	0	0	0	14.3377	NA	NA	0	3.93901	intronic	WNT9A	chr1	228123001	228124000	chr1:228123001-228124000
chr1_gene_235267	0	0	0	0	0	14.3377	NA	NA	0	3.93901	downstream	TOMM20	chr1	235266001	235267000	chr1:235266001-235267000
chr1_gene_236338	0	9.29074	0	0	0	14.3377	0.25	0.543126	2.49707	3.93901	intronic	GPR137B	chr1	236337001	236338000	chr1:236337001-236338000
chr1_gene_242049	0	0	0	0	0	14.3377	NA	NA	0	3.93901	exonic	EXO1	chr1	242048001	242049000	chr1:242048001-242049000
chr1_gene_245025	0	0	0	0	0	14.3377	NA	NA	0	3.93901	intronic	HNRNPU	chr1	245024001	245025000	chr1:245024001-245025000
chr1_gene_246021	0	0	0	0	0	14.3377	NA	NA	0	3.93901	intronic	SMYD3	chr1	246020001	246021000	chr1:246020001-246021000
chr2_gene_10949	0	0	0	0	0	14.3377	NA	NA	0	3.93901	intronic	PDIA6	chr2	10948001	10949000	chr2:10948001-10949000
chr2_gene_17913	0	0	0	0	0	14.3377	NA	NA	0	3.93901	exonic	SMC6	chr2	17912001	17913000	chr2:17912001-17913000
chr2_gene_20502	0	0	0	0	0	14.3377	NA	NA	0	3.93901	intronic	PUM2	chr2	20501001	20502000	chr2:20501001-20502000
chr2_gene_23695	0	0	0	0	0	14.3377	NA	NA	0	3.93901	intronic	KLHL29	chr2	23694001	23695000	chr2:23694001-23695000
chr2_gene_37348	0	0	0	0	0	14.3377	NA	NA	0	3.93901	exonic	EIF2AK2	chr2	37347001	37348000	chr2:37347001-37348000
chr2_gene_47234	0	0	0	0	0	14.3377	NA	NA	0	3.93901	exonic	TTC7A	chr2	47233001	47234000	chr2:47233001-47234000
chr2_gene_54128	0	0	0	0	0	14.3377	NA	NA	0	3.93901	exonic	PSME4	chr2	54127001	54128000	chr2:54127001-54128000
chr2_gene_55519	0	0	0	0	0	14.3377	NA	NA	0	3.93901	exonic	CCDC88A	chr2	55518001	55519000	chr2:55518001-55519000
chr2_gene_61514	0	0	0	0	0	14.3377	NA	NA	0	3.93901	intronic	USP34	chr2	61513001	61514000	chr2:61513001-61514000
chr2_gene_75341	0	0	0	0	0	14.3377	NA	NA	0	3.93901	intronic	TACR1	chr2	75340001	75341000	chr2:75340001-75341000
chr2_gene_124432	0	7.19283	0	0	0	14.3377	0.25	0.543126	2.20051	3.93901	intergenic	TSN(dist=1905573),CNTNAP5(dist=350864)	chr2	124431001	124432000	chr2:124431001-124432000
chr2_gene_134947	0	0	0	0	0	14.3377	NA	NA	0	3.93901	intergenic	MIR3679(dist=61238),MGAT5(dist=64830)	chr2	134946001	134947000	chr2:134946001-134947000
chr2_gene_139070	0	0	0	0	0	14.3377	NA	NA	0	3.93901	intergenic	HNMT(dist=295067),SPOPL(dist=189350)	chr2	139069001	139070000	chr2:139069001-139070000
chr2_gene_139234	0	0	0	0	0	14.3377	NA	NA	0	3.93901	intergenic	HNMT(dist=459067),SPOPL(dist=25350)	chr2	139233001	139234000	chr2:139233001-139234000
chr2_gene_159482	0	0	0	0	0	14.3377	NA	NA	0	3.93901	exonic	PKP4	chr2	159481001	159482000	chr2:159481001-159482000
chr2_gene_176816	0	0	0	0	0	14.3377	NA	NA	0	3.93901	intronic	KIAA1715	chr2	176815001	176816000	chr2:176815001-176816000
chr2_gene_179301	0	0	0	0	0	14.3377	NA	NA	0	3.93901	exonic	PRKRA	chr2	179300001	179301000	chr2:179300001-179301000
chr2_gene_182660	0	11.3886	0	0	0	14.3377	0.25	0.543126	2.74294	3.93901	intergenic	NEUROD1(dist=113609),SSFA2(dist=96443)	chr2	182659001	182660000	chr2:182659001-182660000
chr2_gene_187239	0	0	0	0	0	14.3377	NA	NA	0	3.93901	intergenic	LINC01473(dist=286957),ZC3H15(dist=111885)	chr2	187238001	187239000	chr2:187238001-187239000
chr2_gene_204074	0	0	0	0	0	14.3377	NA	NA	0	3.93901	exonic	NBEAL1	chr2	204073001	204074000	chr2:204073001-204074000
chr2_gene_228177	0	0	0	0	0	14.3377	NA	NA	0	3.93901	exonic	COL4A3	chr2	228176001	228177000	chr2:228176001-228177000
chr2_gene_231255	0	0	0	0	0	14.3377	NA	NA	0	3.93901	exonic	SP140L	chr2	231254001	231255000	chr2:231254001-231255000
chr2_gene_232321	0	0	0	0	0	14.3377	NA	NA	0	3.93901	exonic	NCL	chr2	232320001	232321000	chr2:232320001-232321000
chr2_gene_234282	0	0	0	0	0	14.3377	NA	NA	0	3.93901	intronic	DGKD	chr2	234281001	234282000	chr2:234281001-234282000
chr3_gene_9986	0	0	0	0	0	14.3377	NA	NA	0	3.93901	exonic	CRELD1	chr3	9985001	9986000	chr3:9985001-9986000
chr3_gene_15304	0	0	0	0	0	14.3377	NA	NA	0	3.93901	exonic	SH3BP5	chr3	15303001	15304000	chr3:15303001-15304000
chr3_gene_23262	0	0	0	0	0	14.3377	NA	NA	0	3.93901	intronic	UBE2E2	chr3	23261001	23262000	chr3:23261001-23262000
chr3_gene_25822	0	0	0	0	0	14.3377	NA	NA	0	3.93901	intronic	NGLY1	chr3	25821001	25822000	chr3:25821001-25822000
chr3_gene_33846	0	0	0	0	0	14.3377	NA	NA	0	3.93901	intronic	PDCD6IP	chr3	33845001	33846000	chr3:33845001-33846000
chr3_gene_69112	0	0	0	0	0	14.3377	NA	NA	0	3.93901	exonic	UBA3	chr3	69111001	69112000	chr3:69111001-69112000
chr3_gene_77276	0	0	0	0	0	14.3377	NA	NA	0	3.93901	intronic	ROBO2	chr3	77275001	77276000	chr3:77275001-77276000
chr3_gene_122953	0	0	0	0	0	14.3377	NA	NA	0	3.93901	intronic	SEC22A	chr3	122952001	122953000	chr3:122952001-122953000
chr3_gene_125524	0	0	0	0	0	14.3377	NA	NA	0	3.93901	intergenic	MIR548I1(dist=13606),LOC101927056(dist=22080)	chr3	125523001	125524000	chr3:125523001-125524000
chr3_gene_129845	0	0	0	0	0	14.3377	NA	NA	0	3.93901	intergenic	FAM86HP(dist=13725),COL6A4P2(dist=86663)	chr3	129844001	129845000	chr3:129844001-129845000
chr3_gene_141692	0	0	0	0	0	14.3377	NA	NA	0	3.93901	intronic	TFDP2	chr3	141691001	141692000	chr3:141691001-141692000
chr3_gene_156267	0	0	0	0	0	14.3377	NA	NA	0	3.93901	exonic	SSR3	chr3	156266001	156267000	chr3:156266001-156267000
chr3_gene_156396	0	0	0	0	0	14.3377	NA	NA	0	3.93901	exonic	TIPARP	chr3	156395001	156396000	chr3:156395001-156396000
chr3_gene_156559	0	0	0	0	0	14.3377	NA	NA	0	3.93901	intronic	LEKR1	chr3	156558001	156559000	chr3:156558001-156559000
chr3_gene_156779	0.375509	0	0	0	0	14.3377	0.25	0.543126	0.248237	3.93901	intergenic	LEKR1(dist=14083),LINC00880(dist=20456)	chr3	156778001	156779000	chr3:156778001-156779000
chr3_gene_171435	0	0	0	0	0	14.3377	NA	NA	0	3.93901	intronic	PLD1	chr3	171434001	171435000	chr3:171434001-171435000
chr3_gene_179285	0	0	0	0	0	14.3377	NA	NA	0	3.93901	intronic	ACTL6A	chr3	179284001	179285000	chr3:179284001-179285000
chr3_gene_186505	0	0	0	0	0	14.3377	NA	NA	0	3.93901	exonic	EIF4A2	chr3	186504001	186505000	chr3:186504001-186505000
chr3_gene_190990	9.01222	0	0	0	0	14.3377	0.25	0.543126	2.46103	3.93901	intronic	UTS2B	chr3	190989001	190990000	chr3:190989001-190990000
chr3_gene_194139	0.375509	2.69731	0	0	0	14.3377	0.205969	0.543126	1.34279	3.93901	intronic	ATP13A3	chr3	194138001	194139000	chr3:194138001-194139000
chr3_gene_195041	0	0	0	0	0	14.3377	NA	NA	0	3.93901	intronic	ACAP2	chr3	195040001	195041000	chr3:195040001-195041000
chr3_gene_196434	0	0	0	0	0	14.3377	NA	NA	0	3.93901	UTR3	CEP19(NM_032898:c.*1274_*422delins0)	chr3	196433001	196434000	chr3:196433001-196434000
chr3_gene_196758	0	0	0	0	0	14.3377	NA	NA	0	3.93901	upstream	MFI2	chr3	196757001	196758000	chr3:196757001-196758000
chr3_gene_196871	0	0	0	0	0	14.3377	NA	NA	0	3.93901	intronic	DLG1	chr3	196870001	196871000	chr3:196870001-196871000
chr3_gene_197426	0	0	0	0	0	14.3377	NA	NA	0	3.93901	intronic	KIAA0226	chr3	197425001	197426000	chr3:197425001-197426000
chr4_gene_5605	0	0	0	0	0	14.3377	NA	NA	0	3.93901	intronic	EVC2	chr4	5604001	5605000	chr4:5604001-5605000
chr4_gene_31405	0	0	0	0	0	14.3377	NA	NA	0	3.93901	intergenic	LOC102723778(dist=190705),LOC102723828(dist=594001)	chr4	31404001	31405000	chr4:31404001-31405000
chr4_gene_57262	0	0	0	0	0	14.3377	NA	NA	0	3.93901	exonic	PPAT	chr4	57261001	57262000	chr4:57261001-57262000
chr4_gene_57966	0	0	0	0	0	14.3377	NA	NA	0	3.93901	intronic	IGFBP7	chr4	57965001	57966000	chr4:57965001-57966000
chr4_gene_68599	0	0	0	0	0	14.3377	NA	NA	0	3.93901	downstream	GNRHR,UBA6-AS1	chr4	68598001	68599000	chr4:68598001-68599000
chr4_gene_78825	0	0	0	0	0	14.3377	NA	NA	0	3.93901	intronic	MRPL1	chr4	78824001	78825000	chr4:78824001-78825000
chr4_gene_89561	0	0	0	0	0	14.3377	NA	NA	0	3.93901	intronic	HERC3	chr4	89560001	89561000	chr4:89560001-89561000
chr4_gene_103739	0	12.8872	0	0	0	14.3377	0.25	0.543126	2.896	3.93901	intronic	UBE2D3	chr4	103738001	103739000	chr4:103738001-103739000
chr4_gene_109046	0	11.988	0	0	0	14.3377	0.25	0.543126	2.80612	3.93901	intronic	LEF1	chr4	109045001	109046000	chr4:109045001-109046000
chr4_gene_110644	0	0	0	0	0	14.3377	NA	NA	0	3.93901	intronic	PLA2G12A	chr4	110643001	110644000	chr4:110643001-110644000
chr4_gene_151378	0	0	0	0	0	14.3377	NA	NA	0	3.93901	intronic	LRBA	chr4	151377001	151378000	chr4:151377001-151378000
chr4_gene_152025	0	0	0	0	0	14.3377	NA	NA	0	3.93901	exonic	RPS3A	chr4	152024001	152025000	chr4:152024001-152025000
chr4_gene_154499	0	12.8872	0	0	0	14.3377	0.25	0.543126	2.896	3.93901	intronic	KIAA0922	chr4	154498001	154499000	chr4:154498001-154499000
chr4_gene_160113	0	0.299701	0	0	0	14.3377	0.25	0.543126	0.201446	3.93901	intergenic	MIR3688-1(dist=61955),RAPGEF2(dist=75998)	chr4	160112001	160113000	chr4:160112001-160113000
chr4_gene_186144	0	0	0	0	0	14.3377	NA	NA	0	3.93901	intronic	SNX25	chr4	186143001	186144000	chr4:186143001-186144000
chr5_gene_282	0	0	0	0	0	14.3377	NA	NA	0	3.93901	intronic	PDCD6	chr5	281001	282000	chr5:281001-282000
chr5_gene_21560	0	2.99701	0	0	0	14.3377	0.25	0.543126	1.32107	3.93901	ncRNA_intronic	GUSBP1	chr5	21559001	21560000	chr5:21559001-21560000
chr5_gene_35639	0	0	0	0	0	14.3377	NA	NA	0	3.93901	intronic	SPEF2	chr5	35638001	35639000	chr5:35638001-35639000
chr5_gene_39060	0	0	0	0	0	14.3377	NA	NA	0	3.93901	intronic	RICTOR	chr5	39059001	39060000	chr5:39059001-39060000
chr5_gene_49714	0	0	0	0	0	14.3377	NA	NA	0	3.93901	intronic	EMB	chr5	49713001	49714000	chr5:49713001-49714000
chr5_gene_58226	0	0	0	0	0	14.3377	NA	NA	0	3.93901	intergenic	RAB3C(dist=77595),PDE4D(dist=38866)	chr5	58225001	58226000	chr5:58225001-58226000
chr5_gene_58247	0	0	0	0	0	14.3377	NA	NA	0	3.93901	intergenic	RAB3C(dist=98595),PDE4D(dist=17866)	chr5	58246001	58247000	chr5:58246001-58247000
chr5_gene_60279	0	0	0	0	0	14.3377	NA	NA	0	3.93901	intronic	NDUFAF2	chr5	60278001	60279000	chr5:60278001-60279000
chr5_gene_61603	0	0	0	0	0	14.3377	NA	NA	0	3.93901	exonic	KIF2A	chr5	61602001	61603000	chr5:61602001-61603000
chr5_gene_68573	0	0	0	0	0	14.3377	NA	NA	0	3.93901	exonic	CDK7	chr5	68572001	68573000	chr5:68572001-68573000
chr5_gene_68708	0	0	0	0	0	14.3377	NA	NA	0	3.93901	intronic	RAD17	chr5	68707001	68708000	chr5:68707001-68708000
chr5_gene_72206	0	0	0	0	0	14.3377	NA	NA	0	3.93901	UTR3	TNPO1(NM_002270:c.*501_*1500delins0,NM_153188:c.*501_*1500delins0)	chr5	72205001	72206000	chr5:72205001-72206000
chr5_gene_77830	0	0	0	0	0	14.3377	NA	NA	0	3.93901	intronic	LHFPL2	chr5	77829001	77830000	chr5:77829001-77830000
chr5_gene_80003	0	0	0	0	0	14.3377	NA	NA	0	3.93901	intronic	MSH3	chr5	80002001	80003000	chr5:80002001-80003000
chr5_gene_82043	0	0	0	0	0	14.3377	NA	NA	0	3.93901	intergenic	ATP6AP1L(dist=427536),MIR3977(dist=92974)	chr5	82042001	82043000	chr5:82042001-82043000
chr5_gene_95275	0	0	0	0	0	14.3377	NA	NA	0	3.93901	intronic	ELL2	chr5	95274001	95275000	chr5:95274001-95275000
chr5_gene_107477	0	0	0	0	0	14.3377	NA	NA	0	3.93901	intronic	FBXL17	chr5	107476001	107477000	chr5:107476001-107477000
chr5_gene_108101	0	0	0	0	0	14.3377	NA	NA	0	3.93901	intronic	FER	chr5	108100001	108101000	chr5:108100001-108101000
chr5_gene_116892	0	0	0	0	0	14.3377	NA	NA	0	3.93901	ncRNA_exonic	LINC00992	chr5	116891001	116892000	chr5:116891001-116892000
chr5_gene_130909	0	0	0	0	0	14.3377	NA	NA	0	3.93901	intronic	RAPGEF6	chr5	130908001	130909000	chr5:130908001-130909000
chr5_gene_133674	0	0	0	0	0	14.3377	NA	NA	0	3.93901	intronic	CDKL3	chr5	133673001	133674000	chr5:133673001-133674000
chr5_gene_133915	0	0	0	0	0	14.3377	NA	NA	0	3.93901	exonic	JADE2	chr5	133914001	133915000	chr5:133914001-133915000
chr5_gene_139925	17.6489	0	0	0	0	14.3377	0.25	0.543126	3.29638	3.93901	intronic	ANKHD1-EIF4EBP3	chr5	139924001	139925000	chr5:139924001-139925000
chr5_gene_141014	0	0	0	0	0	14.3377	NA	NA	0	3.93901	intronic	HDAC3	chr5	141013001	141014000	chr5:141013001-141014000
chr5_gene_153800	0	0	0	0	0	14.3377	NA	NA	0	3.93901	ncRNA_intronic	SAP30L-AS1	chr5	153799001	153800000	chr5:153799001-153800000
chr5_gene_159454	0	0	0	0	0	14.3377	NA	NA	0	3.93901	intronic	TTC1	chr5	159453001	159454000	chr5:159453001-159454000
chr5_gene_159521	0.375509	0	0	0	0	14.3377	0.25	0.543126	0.248237	3.93901	exonic	PWWP2A	chr5	159520001	159521000	chr5:159520001-159521000
chr5_gene_161511	0	0	0	0	0	14.3377	NA	NA	0	3.93901	intronic	GABRG2	chr5	161510001	161511000	chr5:161510001-161511000
chr5_gene_179046	0	0	0	0	0	14.3377	NA	NA	0	3.93901	exonic	HNRNPH1	chr5	179045001	179046000	chr5:179045001-179046000
chr6_gene_16669	0	0	0	0	0	14.3377	NA	NA	0	3.93901	intronic	ATXN1	chr6	16668001	16669000	chr6:16668001-16669000
chr6_gene_21554	7.88569	0	0	0	0	14.3377	0.25	0.543126	2.30534	3.93901	intergenic	LINC00581(dist=40878),SOX4(dist=39972)	chr6	21553001	21554000	chr6:21553001-21554000
chr6_gene_22895	0	0	0	0	0	14.3377	NA	NA	0	3.93901	intergenic	HDGFL1(dist=323251),NRSN1(dist=1231414)	chr6	22894001	22895000	chr6:22894001-22895000
chr6_gene_26046	0	0	0	0	0	14.3377	NA	NA	0	3.93901	exonic	HIST1H3C	chr6	26045001	26046000	chr6:26045001-26046000
chr6_gene_36572	0	0	0	0	0	14.3377	NA	NA	0	3.93901	UTR3	SRSF3(NM_003017:c.*1235_*2234delins0)	chr6	36571001	36572000	chr6:36571001-36572000
chr6_gene_52944	0	0	0	0	0	14.3377	NA	NA	0	3.93901	exonic	FBXO9	chr6	52943001	52944000	chr6:52943001-52944000
chr6_gene_84022	0	0	0	0	0	14.3377	NA	NA	0	3.93901	intronic	ME1	chr6	84021001	84022000	chr6:84021001-84022000
chr6_gene_86314	0	0	0	0	0	14.3377	NA	NA	0	3.93901	upstream;downstream	SNX14;SYNCRIP	chr6	86313001	86314000	chr6:86313001-86314000
chr6_gene_86330	0	0	0	0	0	14.3377	NA	NA	0	3.93901	exonic	SYNCRIP	chr6	86329001	86330000	chr6:86329001-86330000
chr6_gene_111591	0	0	0	0	0	14.3377	NA	NA	0	3.93901	UTR3	KIAA1919(NM_153369:c.*1679_*1939delins0)	chr6	111590001	111591000	chr6:111590001-111591000
chr6_gene_113903	0	0.299701	0	0	0	14.3377	0.25	0.543126	0.201446	3.93901	intergenic	RFPL4B(dist=1229503),LOC101927686(dist=41737)	chr6	113902001	113903000	chr6:113902001-113903000
chr6_gene_113904	0	0	0	0	0	14.3377	NA	NA	0	3.93901	intergenic	RFPL4B(dist=1230503),LOC101927686(dist=40737)	chr6	113903001	113904000	chr6:113903001-113904000
chr6_gene_121323	0	0	0	0	0	14.3377	NA	NA	0	3.93901	intergenic	MIR3144(dist=985598),TBC1D32(dist=77640)	chr6	121322001	121323000	chr6:121322001-121323000
chr6_gene_130078	0	0	0	0	0	14.3377	NA	NA	0	3.93901	intergenic	ARHGAP18(dist=45631),TMEM244(dist=74389)	chr6	130077001	130078000	chr6:130077001-130078000
chr6_gene_157172	0	0	0	0	0	14.3377	NA	NA	0	3.93901	intronic	ARID1B	chr6	157171001	157172000	chr6:157171001-157172000
chr6_gene_161651	0	0	0	0	0	14.3377	NA	NA	0	3.93901	intronic	AGPAT4	chr6	161650001	161651000	chr6:161650001-161651000
chr6_gene_165101	0	0	0	0	0	14.3377	NA	NA	0	3.93901	intergenic	QKI(dist=1100373),C6orf118(dist=592153)	chr6	165100001	165101000	chr6:165100001-165101000
chr6_gene_170057	0	0	0	0	0	14.3377	NA	NA	0	3.93901	intronic	WDR27	chr6	170056001	170057000	chr6:170056001-170057000
chr7_gene_4838	0	0	0	0	0	14.3377	NA	NA	0	3.93901	upstream;downstream	MIR4656;AP5Z1,RADIL	chr7	4837001	4838000	chr7:4837001-4838000
chr7_gene_12784	0	0	0	0	0	14.3377	NA	NA	0	3.93901	intergenic	ARL4A(dist=52443),ETV1(dist=1146856)	chr7	12783001	12784000	chr7:12783001-12784000
chr7_gene_16632	0	8.69133	0	0	0	14.3377	0.25	0.543126	2.41837	3.93901	downstream	ANKMY2,LRRC72	chr7	16631001	16632000	chr7:16631001-16632000
chr7_gene_28623	0	0	0	0	0	14.3377	NA	NA	0	3.93901	intronic	CREB5	chr7	28622001	28623000	chr7:28622001-28623000
chr7_gene_39875	0	0	0	0	0	14.3377	NA	NA	0	3.93901	intergenic	LINC00265(dist=39779),CDK13(dist=114959)	chr7	39874001	39875000	chr7:39874001-39875000
chr7_gene_54463	0	0	0	0	0	14.3377	NA	NA	0	3.93901	intergenic	LINC01445(dist=44463),VSTM2A(dist=147018)	chr7	54462001	54463000	chr7:54462001-54463000
chr7_gene_100966	0	0	0	0	0	14.3377	NA	NA	0	3.93901	UTR5	IFT22(NM_001130821:c.5306_5203delins0,NM_001130822:c.5306_5203delins0,NM_022777:c.114_11delins0,NM_001130820:c.114_11delins0,NM_001287526:c.5306_5203delins0,NM_001287525:c.5306_5203delins0)	chr7	100965001	100966000	chr7:100965001-100966000
chr7_gene_102027	0	0	0	0	0	14.3377	NA	NA	0	3.93901	ncRNA_intronic	LOC100630923	chr7	102026001	102027000	chr7:102026001-102027000
chr7_gene_104718	0	0	0	0	0	14.3377	NA	NA	0	3.93901	exonic	KMT2E	chr7	104717001	104718000	chr7:104717001-104718000
chr7_gene_108749	0	0	0	0	0	14.3377	NA	NA	0	3.93901	intergenic	C7orf66(dist=223357),EIF3IP1(dist=850284)	chr7	108748001	108749000	chr7:108748001-108749000
chr7_gene_111982	0.375509	0	0	0	0	14.3377	0.25	0.543126	0.248237	3.93901	exonic	ZNF277	chr7	111981001	111982000	chr7:111981001-111982000
chr7_gene_112469	0	0	0	0	0	14.3377	NA	NA	0	3.93901	intronic	C7orf60	chr7	112468001	112469000	chr7:112468001-112469000
chr7_gene_124178	0	0	0	0	0	14.3377	NA	NA	0	3.93901	intergenic	LOC101928211(dist=184851),GPR37(dist=207655)	chr7	124177001	124178000	chr7:124177001-124178000
chr7_gene_142999	0	0	0	0	0	14.3377	NA	NA	0	3.93901	intronic	CASP2	chr7	142998001	142999000	chr7:142998001-142999000
chr7_gene_151901	0	0	0	0	0	14.3377	NA	NA	0	3.93901	exonic	KMT2C	chr7	151900001	151901000	chr7:151900001-151901000
chr7_gene_156367	0	0	0	0	0	14.3377	NA	NA	0	3.93901	ncRNA_intronic	LINC01006	chr7	156366001	156367000	chr7:156366001-156367000
chr7_gene_156469	0	0	0	0	0	14.3377	NA	NA	0	3.93901	exonic	RNF32	chr7	156468001	156469000	chr7:156468001-156469000
chr7_gene_158537	0	0	0	0	0	14.3377	NA	NA	0	3.93901	exonic	ESYT2	chr7	158536001	158537000	chr7:158536001-158537000
chr8_gene_6606	0	0	0	0	0	14.3377	NA	NA	0	3.93901	exonic	AGPAT5	chr8	6605001	6606000	chr8:6605001-6606000
chr8_gene_16336	0	0	0	0	0	14.3377	NA	NA	0	3.93901	intergenic	MSR1(dist=284701),FGF20(dist=514334)	chr8	16335001	16336000	chr8:16335001-16336000
chr8_gene_17105	0	4.19582	0	0	0	14.3377	0.25	0.543126	1.63129	3.93901	exonic	VPS37A	chr8	17104001	17105000	chr8:17104001-17105000
chr8_gene_17800	0	0	0	0	0	14.3377	NA	NA	0	3.93901	intronic	PCM1	chr8	17799001	17800000	chr8:17799001-17800000
chr8_gene_22978	0	0	0	0	0	14.3377	NA	NA	0	3.93901	downstream	TNFRSF10C	chr8	22977001	22978000	chr8:22977001-22978000
chr8_gene_28813	0	0	0	0	0	14.3377	NA	NA	0	3.93901	intronic	HMBOX1	chr8	28812001	28813000	chr8:28812001-28813000
chr8_gene_68173	0	0	0	0	0	14.3377	NA	NA	0	3.93901	exonic	ARFGEF1	chr8	68172001	68173000	chr8:68172001-68173000
chr8_gene_72926	0	0	0	0	0	14.3377	NA	NA	0	3.93901	ncRNA_intronic	MSC-AS1	chr8	72925001	72926000	chr8:72925001-72926000
chr8_gene_90875	0	0	0	0	0	14.3377	NA	NA	0	3.93901	intergenic	RIPK2(dist=70709),OSGIN2(dist=39096)	chr8	90874001	90875000	chr8:90874001-90875000
chr8_gene_95444	0	0	0	0	0	14.3377	NA	NA	0	3.93901	UTR3	FSBP(NM_001256141:c.*1358_*359delins0),RAD54B(NM_001205262:c.*1834_*835delins0)	chr8	95443001	95444000	chr8:95443001-95444000
chr8_gene_109685	0	0	0	0	0	14.3377	NA	NA	0	3.93901	intergenic	EMC2(dist=184865),TMEM74(dist=110346)	chr8	109684001	109685000	chr8:109684001-109685000
chr8_gene_126251	0	0	0	0	0	14.3377	NA	NA	0	3.93901	intronic	NSMCE2	chr8	126250001	126251000	chr8:126250001-126251000
chr9_gene_1895	0	0	0	0	0	14.3377	NA	NA	0	3.93901	intergenic	DMRT2(dist=836447),SMARCA2(dist=120219)	chr9	1894001	1895000	chr9:1894001-1895000
chr9_gene_11145	0	0	0	0	0	14.3377	NA	NA	0	3.93901	intergenic	PTPRD-AS2(dist=523581),TYRP1(dist=1548386)	chr9	11144001	11145000	chr9:11144001-11145000
chr9_gene_19174	0	0	0	0	0	14.3377	NA	NA	0	3.93901	intergenic	PLIN2(dist=45397),DENND4C(dist=56763)	chr9	19173001	19174000	chr9:19173001-19174000
chr9_gene_20193	0	0	0	0	0	14.3377	NA	NA	0	3.93901	intergenic	SLC24A2(dist=404984),MLLT3(dist=148663)	chr9	20192001	20193000	chr9:20192001-20193000
chr9_gene_20736	3.00407	0	0	0	0	14.3377	0.25	0.543126	1.3231	3.93901	intronic	FOCAD	chr9	20735001	20736000	chr9:20735001-20736000
chr9_gene_20920	0	0	0	0	0	14.3377	NA	NA	0	3.93901	intronic	FOCAD	chr9	20919001	20920000	chr9:20919001-20920000
chr9_gene_35727	0	0	0	0	0	14.3377	NA	NA	0	3.93901	intronic	TLN1	chr9	35726001	35727000	chr9:35726001-35727000
chr9_gene_88920	0	0	0	0	0	14.3377	NA	NA	0	3.93901	exonic	ZCCHC6	chr9	88919001	88920000	chr9:88919001-88920000
chr9_gene_96224	0	0	0	0	0	14.3377	NA	NA	0	3.93901	intronic	FAM120A	chr9	96223001	96224000	chr9:96223001-96224000
chr9_gene_107315	0	0	0	0	0	14.3377	NA	NA	0	3.93901	intergenic	OR13C3(dist=14907),OR13C8(dist=16449)	chr9	107314001	107315000	chr9:107314001-107315000
chr9_gene_110059	0	0	0	0	0	14.3377	NA	NA	0	3.93901	intronic	RAD23B	chr9	110058001	110059000	chr9:110058001-110059000
chr9_gene_128384	0	0	0	0	0	14.3377	NA	NA	0	3.93901	intronic	MAPKAP1	chr9	128383001	128384000	chr9:128383001-128384000
chr10_gene_1707	0	0	0	0	0	14.3377	NA	NA	0	3.93901	intronic	ADARB2	chr10	1706001	1707000	chr10:1706001-1707000
chr10_gene_35302	0	4.19582	0	0	0	14.3377	0.25	0.543126	1.63129	3.93901	intronic	CUL2	chr10	35301001	35302000	chr10:35301001-35302000
chr10_gene_35626	7.51018	7.19283	0	0	0	14.3377	0.00686939	0.543126	3.06204	3.93901	exonic	CCNY	chr10	35625001	35626000	chr10:35625001-35626000
chr10_gene_69796	0	0	0	0	0	14.3377	NA	NA	0	3.93901	intronic	HERC4	chr10	69795001	69796000	chr10:69795001-69796000
chr10_gene_85581	0	0	0	0	0	14.3377	NA	NA	0	3.93901	intergenic	NRG3(dist=833066),GHITM(dist=318185)	chr10	85580001	85581000	chr10:85580001-85581000
chr10_gene_93621	0	0	0	0	0	14.3377	NA	NA	0	3.93901	intronic	TNKS2	chr10	93620001	93621000	chr10:93620001-93621000
chr10_gene_98723	0	0	0	0	0	14.3377	NA	NA	0	3.93901	UTR3	LCOR(NM_001170766:c.*3826_*4825delins0,NM_001170765:c.*6322_*7321delins0,NM_032440:c.*6322_*7321delins0)	chr10	98722001	98723000	chr10:98722001-98723000
chr10_gene_99954	0	0	0	0	0	14.3377	NA	NA	0	3.93901	intronic	R3HCC1L	chr10	99953001	99954000	chr10:99953001-99954000
chr10_gene_112239	0	0	0	0	0	14.3377	NA	NA	0	3.93901	intergenic	SMNDC1(dist=173294),DUSP5(dist=18625)	chr10	112238001	112239000	chr10:112238001-112239000
chr10_gene_112687	0	0	0	0	0	14.3377	NA	NA	0	3.93901	intronic	SHOC2	chr10	112686001	112687000	chr10:112686001-112687000
chr10_gene_115886	0	0	0	0	0	14.3377	NA	NA	0	3.93901	exonic	CCDC186	chr10	115885001	115886000	chr10:115885001-115886000
chr10_gene_119189	0	0	0	0	0	14.3377	NA	NA	0	3.93901	intergenic	PDZD8(dist=53023),EMX2OS(dist=54804)	chr10	119188001	119189000	chr10:119188001-119189000
chr11_gene_325	0	0	0	0	0	14.3377	NA	NA	0	3.93901	upstream;downstream	IFITM3;IFITM1	chr11	324001	325000	chr11:324001-325000
chr11_gene_1995	0	0	0	0	0	14.3377	NA	NA	0	3.93901	downstream	MRPL23-AS1	chr11	1994001	1995000	chr11:1994001-1995000
chr11_gene_5056	0	0	0	0	0	14.3377	NA	NA	0	3.93901	intergenic	OR51L1(dist=33841),OR52J3(dist=11756)	chr11	5055001	5056000	chr11:5055001-5056000
chr11_gene_7706	0	0	0	0	0	14.3377	NA	NA	0	3.93901	upstream;downstream	CYB5R2;OVCH2	chr11	7705001	7706000	chr11:7705001-7706000
chr11_gene_14536	0	0	0	0	0	14.3377	NA	NA	0	3.93901	exonic	PSMA1	chr11	14535001	14536000	chr11:14535001-14536000
chr11_gene_36449	0	0	0	0	0	14.3377	NA	NA	0	3.93901	intronic	PRR5L	chr11	36448001	36449000	chr11:36448001-36449000
chr11_gene_58920	0	0	0	0	0	14.3377	NA	NA	0	3.93901	exonic	FAM111A	chr11	58919001	58920000	chr11:58919001-58920000
chr11_gene_69529	0	0	0	0	0	14.3377	NA	NA	0	3.93901	upstream	FGF19	chr11	69528001	69529000	chr11:69528001-69529000
chr11_gene_72019	0	0	0	0	0	14.3377	NA	NA	0	3.93901	exonic	CLPB	chr11	72018001	72019000	chr11:72018001-72019000
chr11_gene_72020	0	0	0	0	0	14.3377	NA	NA	0	3.93901	exonic	CLPB	chr11	72019001	72020000	chr11:72019001-72020000
chr11_gene_77069	0	0	0	0	0	14.3377	NA	NA	0	3.93901	intronic	PAK1	chr11	77068001	77069000	chr11:77068001-77069000
chr11_gene_78267	0	0	0	0	0	14.3377	NA	NA	0	3.93901	ncRNA_exonic	LOC101928896	chr11	78266001	78267000	chr11:78266001-78267000
chr11_gene_96130	0	0	0	0	0	14.3377	NA	NA	0	3.93901	upstream;downstream	CCDC82;JRKL	chr11	96129001	96130000	chr11:96129001-96130000
chr11_gene_118014	0	0	0	0	0	14.3377	NA	NA	0	3.93901	intronic	SCN4B	chr11	118013001	118014000	chr11:118013001-118014000
chr11_gene_124858	0	0	0	0	0	14.3377	NA	NA	0	3.93901	exonic	CCDC15	chr11	124857001	124858000	chr11:124857001-124858000
chr12_gene_6558	0	0	0	0	0	14.3377	NA	NA	0	3.93901	ncRNA_exonic	CD27-AS1	chr12	6557001	6558000	chr12:6557001-6558000
[truncated: 47,229 more rows]

## Sheet: viral RNA targets
	Geneid	Chr	Start	End	antisense_p7.accepted_hits.bam	antisense_p8.accepted_hits.bam	p7_1.accepted_hits.bam	p7_2.accepted_hits.bam	p8.accepted_hits.bam	NoProbe.accepted_hits.bam	IGV_coordiant
3095748	chrEBV_gene_42	chrEBV	41001	42000	0	0	0	5.39462	7.59055	0	chrEBV:41001-42000
3095751	chrEBV_gene_45	chrEBV	44001	45000	0	0	0	10.7892	0	0	chrEBV:44001-45000
3095755	chrEBV_gene_49	chrEBV	48001	49000	0	0	0.375509	0.299701	0	0	chrEBV:48001-49000
3095789	chrEBV_gene_83	chrEBV	82001	83000	0	0	0	0	5.90376	0	chrEBV:82001-83000
3095806	chrEBV_gene_100	chrEBV	99001	100000	0	0	0	0	4.21697	0	chrEBV:99001-100000
3095845	chrEBV_gene_139	chrEBV	138001	139000	0	0	76.9793	0.299701	30.3622	0	chrEBV:138001-139000
3095846	chrEBV_gene_140	chrEBV	139001	140000	0	0	11.2653	0	14.3377	0	chrEBV:139001-140000
3095861	chrEBV_gene_155	chrEBV	154001	155000	0	0	0	0	4.21697	0	chrEBV:154001-155000
3095862	chrEBV_gene_156	chrEBV	155001	156000	0	0	0.375509	0	5.06037	0	chrEBV:155001-156000
3095874	chrEBV_gene_168	chrEBV	167001	168000	0	0	0	0	26.9886	0	chrEBV:167001-168000

## Sheet: p7 DNA targets
RegionID	antisense_p7d.bam	antisense_p8d.bam	p7_1d.bam	p7_2d.bam	p8.bam	NoProbeD.bam	p7.pvalue	adj.p7.pvalue	p7.logFC	p8.logFC	Gene_region	Human_gene	Chr	Start	End	IGV_coordiant
chr10_gene_99186	0	0	9.70206	10.699	0	0	0.0155428	0.287401	3.4855	0	upstream;downstream	PGAM1;EXOSC1	chr10	99185001	99186000	chr10:99185001-99186000
chr3_gene_141089	0	0	8.79654	11.0334	2.17343	0	0.0357544	0.287401	3.44823	1.66604	UTR5	ZBTB38(NM_001080412:c.-72517_-72443delins0)	chr3	141088001	141089000	chr3:141088001-141089000
chr11_gene_66155	0	0	9.05526	7.68992	0.835934	0	0.0258965	0.287401	3.22845	0.876514	intergenic	SLC29A2(dist=14054),NPAS4(dist=33475)	chr11	66154001	66155000	chr11:66154001-66155000
chr9_gene_126227	0	0	6.5974	8.69295	2.5078	0	0.0433544	0.287401	3.1119	1.81057	intronic	DENND1A	chr9	126226001	126227000	chr9:126226001-126227000
chr11_gene_83650	0	0	6.98549	8.02427	0.835934	0	0.0219942	0.287401	3.08829	0.876514	intronic	DLG2	chr11	83649001	83650000	chr11:83649001-83650000
chr3_gene_44089	0	0	6.5974	8.02427	0.835934	0	0.0309644	0.287401	3.05499	0.876514	intergenic	ABHD5(dist=323784),MIR138-1(dist=66704)	chr3	44088001	44089000	chr3:44088001-44089000
chr3_gene_195123	0	0	6.98549	7.35558	0.668747	0	0.0082126	0.287401	3.03043	0.738765	intronic	ACAP2	chr3	195122001	195123000	chr3:195122001-195123000
chr15_gene_38216	0	0	6.07996	8.02427	0	0	0.043605	0.287401	3.00937	0	intergenic	MEIS2(dist=821501),TMCO5A(dist=10808)	chr15	38215001	38216000	chr15:38215001-38216000
chr1_gene_222791	0	0	6.33868	7.68992	0.668747	0	0.0305654	0.287401	3.00258	0.738765	upstream	MIA3	chr1	222790001	222791000	chr1:222790001-222791000
chr1_gene_168885	0	0	5.9506	8.02427	1.83905	0	0.0468904	0.287401	2.99773	1.50541	ncRNA_intronic	LINC00970	chr1	168884001	168885000	chr1:168884001-168885000
chr1_gene_229419	0	0	5.9506	8.02427	3.00936	0	0.0468904	0.287401	2.99773	2.00337	intronic	RAB4A	chr1	229418001	229419000	chr1:229418001-229419000
chr3_gene_157536	0	0	6.98549	6.68689	3.17655	0	0.00695063	0.287401	2.97015	2.06231	intergenic	PQLC2L(dist=215980),SHOX2(dist=277800)	chr3	157535001	157536000	chr3:157535001-157536000
chr14_gene_20938	0	0	7.11485	6.35254	0.167187	0	0.0179983	0.287401	2.95116	0.223035	exonic	PNP	chr14	20937001	20938000	chr14:20937001-20938000
chr3_gene_169374	0	0	6.07996	7.35558	1.17031	0	0.0301311	0.287401	2.94818	1.1179	intronic	MECOM	chr3	169373001	169374000	chr3:169373001-169374000
chr8_gene_66469	0	0	6.07996	7.35558	1.33749	0	0.0301311	0.287401	2.94818	1.22496	ncRNA_intronic	LINC01299	chr8	66468001	66469000	chr8:66468001-66469000
chr1_gene_79639	0	0	6.72676	6.68689	2.84217	0	0.000946274	0.231481	2.94614	1.94192	intergenic	ADGRL4(dist=165506),LOC101927412(dist=1362440)	chr1	79638001	79639000	chr1:79638001-79639000
chr1_gene_220478	0	0	6.98549	6.35254	2.5078	0	0.0150937	0.287401	2.93904	1.81057	intergenic	RAB3GAP2(dist=31158),MARK1(dist=223525)	chr1	220477001	220478000	chr1:220477001-220478000
chr3_gene_165158	0	0	6.98549	6.35254	1.00312	0	0.0150937	0.287401	2.93904	1.00225	ncRNA_intronic	LINC01322	chr3	165157001	165158000	chr3:165157001-165158000
chr9_gene_127517	0	0	5.69188	7.35558	0.50156	0	0.0403703	0.287401	2.91145	0.586462	intronic	NR6A1	chr9	127516001	127517000	chr9:127516001-127517000
chr4_gene_129252	0	0	5.56252	7.35558	1.00312	0	0.0439016	0.287401	2.89899	1.00225	intergenic	PGRMC2(dist=41017),LOC100507487(dist=97171)	chr4	129251001	129252000	chr4:129251001-129252000
chr16_gene_64438	0	0	5.43316	7.35558	1.17031	0	0.0474932	0.287401	2.88643	1.1179	intergenic	NONE(dist=NONE),CDH11(dist=542683)	chr16	64437001	64438000	chr16:64437001-64438000
chr1_gene_168564	0	0	6.5974	6.0182	0.835934	0	0.0146039	0.287401	2.86944	0.876514	intergenic	XCL1(dist=11686),DPT(dist=100695)	chr1	168563001	168564000	chr1:168563001-168564000
chr20_gene_29653	0	0	5.82124	6.68689	5.18279	0	0.0219942	0.287401	2.85879	2.62826	intergenic	MLLT10P1(dist=13863),DEFB115(dist=192467)	chr20	29652001	29653000	chr20:29652001-29653000
chr1_gene_248291	0	0	5.43316	7.02123	1.00312	0	0.0403703	0.287401	2.85344	1.00225	downstream	OR2M1P	chr1	248290001	248291000	chr1:248290001-248291000
chr19_gene_10573	0	0	6.72676	5.68385	0.334374	0	0.026686	0.287401	2.84906	0.416163	exonic	PDE4A	chr19	10572001	10573000	chr19:10572001-10573000
chr1_gene_210555	0	0	5.56252	6.68689	0.668747	0	0.029136	0.287401	2.83283	0.738765	intronic	HHAT	chr1	210554001	210555000	chr1:210554001-210555000
chr5_gene_68825	0	0	5.56252	6.68689	1.83905	0	0.029136	0.287401	2.83283	1.50541	intronic	OCLN	chr5	68824001	68825000	chr5:68824001-68825000
chr1_gene_192493	0	0	6.20932	6.0182	1.17031	0	0.00497492	0.231481	2.83061	1.1179	intergenic	RGS21(dist=155587),RGS1(dist=51857)	chr1	192492001	192493000	chr1:192492001-192493000
chr3_gene_156211	0	0	5.17443	7.02123	1.33749	0	0.0478384	0.287401	2.82738	1.22496	intronic	KCNAB1	chr3	156210001	156211000	chr3:156210001-156211000
chr3_gene_180305	0	0	5.43316	6.68689	0.835934	0	0.0328102	0.287401	2.81967	0.876514	intergenic	PEX5L(dist=549160),TTC14(dist=14918)	chr3	180304001	180305000	chr3:180304001-180305000
chr10_gene_95644	0	0	6.07996	6.0182	1.50468	0	0.00162495	0.231481	2.81743	1.32463	upstream	SLC35G1	chr10	95643001	95644000	chr10:95643001-95644000
chr1_gene_45773	0	0	5.30379	6.68689	0.167187	0	0.0365546	0.287401	2.80639	0.223035	downstream	LINC01144	chr1	45772001	45773000	chr1:45772001-45773000
chr2_gene_191879	0	0	5.30379	6.68689	0.835934	0	0.0365546	0.287401	2.80639	0.876514	UTR5	STAT1(NM_007315:c.4247_3861delins0,NM_139266:c.4247_3861delins0)	chr2	191878001	191879000	chr2:191878001-191879000
chr17_gene_80561	0	0	5.9506	6.0182	0.50156	0	0.0017978	0.231481	2.80414	0.586462	UTR3	FOXK2(NM_004514:c.*626_*1625delins0)	chr17	80560001	80561000	chr17:80560001-80561000
chr2_gene_28666	0	0	6.5974	5.34951	0.334374	0	0.0331283	0.287401	2.80187	0.416163	intergenic	FOSL2(dist=27485),PLB1(dist=52938)	chr2	28665001	28666000	chr2:28665001-28666000
chr3_gene_21084	0	0	6.20932	5.68385	1.33749	0	0.0140545	0.287401	2.7963	1.22496	intergenic	LOC101927829(dist=690581),VENTXP7(dist=363218)	chr3	21083001	21084000	chr3:21083001-21084000
chr13_gene_71464	0	0	5.17443	6.68689	0.668747	0	0.0403703	0.287401	2.79299	0.738765	intergenic	ATXN8OS(dist=749116),LINC00348(dist=125273)	chr13	71463001	71464000	chr13:71463001-71464000
chr7_gene_87742	0	0	6.46804	5.34951	0.50156	0	0.0300386	0.287401	2.78843	0.586462	intronic	ADAM22	chr7	87741001	87742000	chr7:87741001-87742000
chr1_gene_225081	0	0	5.43316	6.35254	1.17031	0	0.0247808	0.287401	2.7851	1.1179	intergenic	CNIH3(dist=151752),DNAH14(dist=36356)	chr1	225080001	225081000	chr1:225080001-225081000
chr3_gene_101555	0	0	5.43316	6.35254	1.33749	0	0.0247808	0.287401	2.7851	1.22496	intronic	NFKBIZ	chr3	101554001	101555000	chr3:101554001-101555000
chr1_gene_90347	0	0	5.04507	6.68689	2.34061	0	0.0442581	0.287401	2.77947	1.74011	intronic	LRRC8D	chr1	90346001	90347000	chr1:90346001-90347000
chr12_gene_68338	0	0	5.04507	6.68689	0.334374	0	0.0442581	0.287401	2.77947	0.416163	ncRNA_intronic	LINC01479	chr12	68337001	68338000	chr12:68337001-68338000
chr14_gene_53872	0	0	5.04507	6.68689	3.17655	0	0.0442581	0.287401	2.77947	2.06231	intergenic	LOC101927620(dist=246755),MIR5580(dist=543145)	chr14	53871001	53872000	chr14:53871001-53872000
chr7_gene_17795	0	0	5.30379	6.35254	0.167187	0	0.0285622	0.287401	2.7715	0.223035	intergenic	LOC101927630(dist=195468),SNX13(dist=35385)	chr7	17794001	17795000	chr7:17794001-17795000
chr10_gene_39089	0	0	6.5974	5.01517	2.67499	0	0.043105	0.287401	2.76687	1.87774	intergenic	ACTR3BP5(dist=96630),NONE(dist=NONE)	chr10	39088001	39089000	chr10:39088001-39089000
chr11_gene_86224	0	0	6.20932	5.34951	0	0	0.0236341	0.287401	2.76116	0	intronic	ME3	chr11	86223001	86224000	chr11:86223001-86224000
chr3_gene_186503	0	0	5.17443	6.35254	3.51092	0	0.0324201	0.287401	2.75777	2.17342	exonic	EIF4A2	chr3	186502001	186503000	chr3:186502001-186503000
chr17_gene_67421	0	0	5.17443	6.35254	0.334374	0	0.0324201	0.287401	2.75777	0.416163	intronic	MAP2K6	chr17	67420001	67421000	chr17:67420001-67421000
chr3_gene_144595	0	0	5.82124	5.68385	1.83905	0	0.00380079	0.231481	2.75543	1.50541	intergenic	C3orf58(dist=882791),PLOD2(dist=1192228)	chr3	144594001	144595000	chr3:144594001-144595000
chr3_gene_194184	0	0	5.82124	5.68385	2.34061	0	0.00380079	0.231481	2.75543	1.74011	intronic	ATP13A3	chr3	194183001	194184000	chr3:194183001-194184000
chr22_gene_32733	0	0	5.82124	5.68385	0.668747	0	0.00380079	0.231481	2.75543	0.738765	intergenic	SLC5A4(dist=80683),RFPL3(dist=17872)	chr22	32732001	32733000	chr22:32732001-32733000
chr1_gene_207495	0	0	5.43316	6.0182	1.00312	0	0.0162481	0.287401	2.74968	1.00225	UTR5	CD55(NM_000574:c.-294_-111delins0,NM_001114752:c.-294_-111delins0,NM_001300903:c.-294_-111delins0,NM_001300904:c.-294_-111delins0,NM_001300902:c.-294_-111delins0)	chr1	207494001	207495000	chr1:207494001-207495000
chr1_gene_27624	0	0	6.07996	5.34951	1.17031	0	0.0203153	0.287401	2.74733	1.1179	exonic	WDTC1	chr1	27623001	27624000	chr1:27623001-27624000
chr17_gene_60948	0	0	5.04507	6.35254	1.17031	0	0.0363558	0.287401	2.7439	1.1179	ncRNA_intronic	MIR548W	chr17	60947001	60948000	chr17:60947001-60948000
chr3_gene_148718	0	0	5.69188	5.68385	1.50468	0	0.000224487	0.231481	2.74155	1.32463	intronic	GYG1	chr3	148717001	148718000	chr3:148717001-148718000
chr9_gene_26319	0	0	4.91571	6.35254	2.67499	0	0.0403703	0.287401	2.72991	1.87774	intergenic	LOC100506422(dist=199595),CAAP1(dist=521683)	chr9	26318001	26319000	chr9:26318001-26319000
chr9_gene_31119	0	0	4.91571	6.35254	0.668747	0	0.0403703	0.287401	2.72991	0.738765	intergenic	LINC01242(dist=709549),ACO1(dist=1265601)	chr9	31118001	31119000	chr9:31118001-31119000
chr3_gene_161400	0	0	5.56252	5.68385	1.17031	0	0.00343414	0.231481	2.72753	1.1179	intergenic	OTOL1(dist=177271),LINC01192(dist=1495031)	chr3	161399001	161400000	chr3:161399001-161400000
chr7_gene_30537	0	0	5.56252	5.68385	1.33749	0	0.00343414	0.231481	2.72753	1.22496	exonic	GGCT	chr7	30536001	30537000	chr7:30536001-30537000
chr12_gene_100501	0	0	5.56252	5.68385	1.67187	0	0.00343414	0.231481	2.72753	1.41785	intronic	UHRF1BP1L	chr12	100500001	100501000	chr12:100500001-100501000
chr10_gene_89977	0	0	6.20932	5.01517	0.835934	0	0.0337376	0.287401	2.72514	0.876514	intergenic	PTEN(dist=244314),RNLS(dist=56621)	chr10	89976001	89977000	chr10:89976001-89977000
chr1_gene_37382	0	0	5.17443	6.0182	1.17031	0	0.0239507	0.287401	2.72166	1.1179	intronic	GRIK3	chr1	37381001	37382000	chr1:37381001-37382000
chr18_gene_54775	0	0	5.17443	6.0182	1.50468	0	0.0239507	0.287401	2.72166	1.32463	intergenic	LINC-ROR(dist=34651),BOD1L2(dist=39293)	chr18	54774001	54775000	chr18:54774001-54775000
chr1_gene_55088	0	0	5.82124	5.34951	0.167187	0	0.0134339	0.287401	2.71927	0.223035	intronic	ACOT11,FAM151A	chr1	55087001	55088000	chr1:55087001-55088000
chr15_gene_47665	0	0	5.82124	5.34951	1.00312	0	0.0134339	0.287401	2.71927	1.00225	intronic	SEMA6D	chr15	47664001	47665000	chr15:47664001-47665000
chr3_gene_116284	0	0	4.78635	6.35254	0.835934	0	0.0444647	0.287401	2.71577	0.876514	intergenic	LSAMP(dist=118616),TUSC7(dist=144635)	chr3	116283001	116284000	chr3:116283001-116284000
chr5_gene_162669	0	0	4.78635	6.35254	1.00312	0	0.0444647	0.287401	2.71577	1.00225	intergenic	GABRG2(dist=1085456),CCNG1(dist=195577)	chr5	162668001	162669000	chr5:162668001-162669000
chr3_gene_173233	0	0	5.43316	5.68385	1.17031	0	0.00717697	0.287401	2.71337	1.1179	intronic	NLGN1	chr3	173232001	173233000	chr3:173232001-173233000
chr3_gene_186599	0	0	5.43316	5.68385	4.34686	0	0.00717697	0.287401	2.71337	2.41869	intergenic	ADIPOQ(dist=21749),ST6GAL1(dist=49315)	chr3	186598001	186599000	chr3:186598001-186599000
chr3_gene_191431	0	0	6.07996	5.01517	1.50468	0	0.0304548	0.287401	2.71096	1.32463	intergenic	LINCR-0002(dist=121856),FGF12(dist=426182)	chr3	191430001	191431000	chr3:191430001-191431000
chr3_gene_58871	0	0	5.04507	6.0182	0.167187	0	0.0279267	0.287401	2.70744	0.223035	exonic	C3orf67	chr3	58870001	58871000	chr3:58870001-58871000
chr11_gene_6364	0	0	5.69188	5.34951	0.50156	0	0.00986687	0.287401	2.70503	0.586462	intergenic	PRKCDBP(dist=21261),SMPD1(dist=47644)	chr11	6363001	6364000	chr11:6363001-6364000
chr1_gene_31233	0	0	6.33868	4.68082	0.835934	0	0.0475325	0.287401	2.7026	0.876514	upstream	LAPTM5	chr1	31232001	31233000	chr1:31232001-31233000
chr1_gene_213610	0	0	4.65699	6.35254	1.17031	0	0.04864	0.287401	2.7015	1.1179	intergenic	RPS6KC1(dist=162193),PROX1-AS1(dist=382984)	chr1	213609001	213610000	chr1:213609001-213610000
chr12_gene_48113	0	0	4.65699	6.35254	1.83905	0	0.04864	0.287401	2.7015	1.50541	intronic	ENDOU	chr12	48112001	48113000	chr12:48112001-48113000
chr8_gene_48903	0	0	5.30379	5.68385	1.50468	0	0.0110059	0.287401	2.69907	1.32463	intergenic	MCM4(dist=11282),UBE2V2(dist=17995)	chr8	48902001	48903000	chr8:48902001-48903000
chr16_gene_22685	0	0	5.30379	5.68385	3.17655	0	0.0110059	0.287401	2.69907	2.06231	intergenic	LOC653786(dist=95815),MIR548AA2(dist=44603)	chr16	22684001	22685000	chr16:22684001-22685000
chr3_gene_63523	0	0	5.9506	5.01517	1.83905	0	0.0270878	0.287401	2.69664	1.50541	ncRNA_intronic	SYNPR-AS1	chr3	63522001	63523000	chr3:63522001-63523000
chr14_gene_66552	0	0	5.9506	5.01517	1.67187	0	0.0270878	0.287401	2.69664	1.41785	intergenic	FUT8(dist=340162),LINC00238(dist=401089)	chr14	66551001	66552000	chr14:66551001-66552000
chr5_gene_151655	0	0	4.91571	6.0182	2.17343	0	0.0319877	0.287401	2.69309	1.66604	downstream	LOC101927115	chr5	151654001	151655000	chr5:151654001-151655000
chr13_gene_65055	0	0	5.17443	5.68385	1.17031	0	0.0149227	0.287401	2.68463	1.1179	intergenic	LOC102723968(dist=635743),MIR548X2(dist=1485462)	chr13	65054001	65055000	chr13:65054001-65055000
chr4_gene_169780	0	0	4.78635	6.0182	0	0	0.0361351	0.287401	2.67858	0	intronic	PALLD	chr4	169779001	169780000	chr4:169779001-169780000
chr16_gene_5114	0	0	4.78635	6.0182	0.668747	0	0.0361351	0.287401	2.67858	0.738765	intronic	C16orf89	chr16	5113001	5114000	chr16:5113001-5114000
chr18_gene_48438	0	0	4.78635	6.0182	1.00312	0	0.0361351	0.287401	2.67858	1.00225	intronic	ME2	chr18	48437001	48438000	chr18:48437001-48438000
chr14_gene_107235	0	0	6.07996	4.68082	1.17031	0	0.0411564	0.287401	2.67364	1.1179	intergenic	MIR7641-2(dist=141236),MIR5195(dist=24100)	chr14	107234001	107235000	chr14:107234001-107235000
chr3_gene_194308	0	0	5.04507	5.68385	0.835934	0	0.0189293	0.287401	2.67004	0.876514	ncRNA_intronic	TMEM44-AS1	chr3	194307001	194308000	chr3:194307001-194308000
chr12_gene_46692	0	0	5.04507	5.68385	1.00312	0	0.0189293	0.287401	2.67004	1.00225	intergenic	SLC38A1(dist=27793),SLC38A2(dist=59971)	chr12	46691001	46692000	chr12:46691001-46692000
chr13_gene_40434	0	0	5.69188	5.01517	0	0	0.0200912	0.287401	2.66756	0	intergenic	COG6(dist=67199),LINC00332(dist=321946)	chr13	40433001	40434000	chr13:40433001-40434000
chr3_gene_154931	0	0	4.65699	6.0182	1.50468	0	0.0403703	0.287401	2.66394	1.32463	intergenic	MME(dist=28483),LINC01487(dist=27734)	chr3	154930001	154931000	chr3:154930001-154931000
chr6_gene_98920	0	0	4.65699	6.0182	1.33749	0	0.0403703	0.287401	2.66394	1.22496	intergenic	MIR2113(dist=446506),POU3F2(dist=362580)	chr6	98919001	98920000	chr6:98919001-98920000
chr17_gene_53985	0	0	4.65699	6.0182	0.835934	0	0.0403703	0.287401	2.66394	0.876514	intergenic	PCTP(dist=129253),ANKFN1(dist=245836)	chr17	53984001	53985000	chr17:53984001-53985000
chr1_gene_183317	0	0	4.52763	6.0182	0.50156	0	0.0446945	0.287401	2.64914	0.586462	intronic	NMNAT2	chr1	183316001	183317000	chr1:183316001-183317000
chr2_gene_239899	0	0	4.52763	6.0182	1.00312	0	0.0446945	0.287401	2.64914	1.00225	intergenic	FLJ43879(dist=50036),HDAC4(dist=70864)	chr2	239898001	239899000	chr2:239898001-239899000
chr10_gene_39108	0	0	4.52763	6.0182	6.85466	0	0.0446945	0.287401	2.64914	2.97355	intergenic	ACTR3BP5(dist=115630),NONE(dist=NONE)	chr10	39107001	39108000	chr10:39107001-39108000
chr14_gene_91663	0	0	4.52763	6.0182	0.50156	0	0.0446945	0.287401	2.64914	0.586462	exonic	C14orf159	chr14	91662001	91663000	chr14:91662001-91663000
chr18_gene_26644	0	0	5.17443	5.34951	2.67499	0	0.00529491	0.231481	2.64662	1.87774	intergenic	CDH2(dist=885556),MIR302F(dist=1234876)	chr18	26643001	26644000	chr18:26643001-26644000
chr2_gene_145917	0	0	4.78635	5.68385	2.67499	0	0.0272189	0.287401	2.64041	1.87774	intergenic	TEX41(dist=81710),PABPC1P2(dist=1427625)	chr2	145916001	145917000	chr2:145916001-145917000
chr3_gene_169316	0	0	4.78635	5.68385	1.00312	0	0.0272189	0.287401	2.64041	1.00225	intronic	MECOM	chr3	169315001	169316000	chr3:169315001-169316000
chr8_gene_79559	0	0	5.43316	5.01517	0.668747	0	0.0127273	0.287401	2.63788	0.738765	intergenic	PKIA(dist=40499),ZC2HC1A(dist=19282)	chr8	79558001	79559000	chr8:79558001-79559000
chr13_gene_46981	0	0	5.43316	5.01517	0.668747	0	0.0127273	0.287401	2.63788	0.738765	intergenic	KIAA0226L(dist=15824),LINC01198(dist=48339)	chr13	46980001	46981000	chr13:46980001-46981000
chr3_gene_170473	0	0	4.39827	6.0182	2.67499	0	0.049109	0.287401	2.63418	1.87774	intergenic	SLC7A14(dist=168138),RPL22L1(dist=109665)	chr3	170472001	170473000	chr3:170472001-170473000
chr7_gene_125008	0	0	4.39827	6.0182	2.00624	0	0.049109	0.287401	2.63418	1.58796	ncRNA_intronic	LOC101928283	chr7	125007001	125008000	chr7:125007001-125008000
chr8_gene_37491	0	0	5.04507	5.34951	1.17031	0	0.00932001	0.287401	2.63164	1.1179	intergenic	LOC100507420(dist=111097),ZNF703(dist=62269)	chr8	37490001	37491000	chr8:37490001-37491000
chr14_gene_47106	0	0	5.04507	5.34951	2.67499	0	0.00932001	0.287401	2.63164	1.87774	intergenic	LINC00871(dist=133897),RPL10L(dist=14220)	chr14	47105001	47106000	chr14:47105001-47106000
chr1_gene_212303	0	0	5.30379	5.01517	1.33749	0	0.00890104	0.287401	2.62281	1.22496	intergenic	DTL(dist=23653),LOC101929541(dist=83344)	chr1	212302001	212303000	chr1:212302001-212303000
chr3_gene_79998	0	0	5.30379	5.01517	0.50156	0	0.00890104	0.287401	2.62281	0.586462	intergenic	ROBO1(dist=179942),GBE1(dist=1540850)	chr3	79997001	79998000	chr3:79997001-79998000
chr4_gene_115784	0	0	5.30379	5.01517	2.34061	0	0.00890104	0.287401	2.62281	1.74011	intronic	NDST4	chr4	115783001	115784000	chr4:115783001-115784000
chr5_gene_53734	0	0	5.30379	5.01517	0.50156	0	0.00890104	0.287401	2.62281	0.586462	intergenic	LINC01033(dist=22046),HSPB3(dist=17431)	chr5	53733001	53734000	chr5:53733001-53734000
chr3_gene_38254	0	0	5.56252	4.68082	0.668747	0	0.0273311	0.287401	2.61393	0.738765	intronic	OXSR1	chr3	38253001	38254000	chr3:38253001-38254000
chr5_gene_115990	0	0	5.56252	4.68082	0.668747	0	0.0273311	0.287401	2.61393	0.738765	intergenic	SEMA6A(dist=78379),LOC102467223(dist=88998)	chr5	115989001	115990000	chr5:115989001-115990000
chr8_gene_97454	0	0	5.56252	4.68082	1.33749	0	0.0273311	0.287401	2.61393	1.22496	intergenic	LOC102724804(dist=53335),SDC2(dist=51882)	chr8	97453001	97454000	chr8:97453001-97454000
chr16_gene_25459	0	0	4.52763	5.68385	0.668747	0	0.0358887	0.287401	2.61017	0.738765	intergenic	ZKSCAN2(dist=189146),HS3ST4(dist=244347)	chr16	25458001	25459000	chr16:25458001-25459000
chr18_gene_18990	0	0	5.17443	5.01517	0.50156	0	0.00497492	0.231481	2.60758	0.586462	intronic	GREB1L	chr18	18989001	18990000	chr18:18989001-18990000
chr2_gene_101607	0	0	5.82124	4.34648	1.83905	0	0.045849	0.287401	2.60499	1.50541	exonic	NPAS2	chr2	101606001	101607000	chr2:101606001-101607000
chr9_gene_94473	0	0	5.82124	4.34648	1.83905	0	0.045849	0.287401	2.60499	1.50541	intergenic	MIR3910-1(dist=73358),ROR2(dist=11878)	chr9	94472001	94473000	chr9:94472001-94473000
chr3_gene_194058	0	0	4.78635	5.34951	1.83905	0	0.0176675	0.287401	2.6012	1.50541	downstream	CPN2	chr3	194057001	194058000	chr3:194057001-194058000
chr11_gene_108735	0	0	4.78635	5.34951	0.668747	0	0.0176675	0.287401	2.6012	0.738765	intronic	DDX10	chr11	108734001	108735000	chr11:108734001-108735000
chr3_gene_120180	0	0	5.43316	4.68082	0.668747	0	0.0236341	0.287401	2.5986	0.738765	upstream	FSTL1	chr3	120179001	120180000	chr3:120179001-120180000
chr10_gene_65275	0	0	5.43316	4.68082	0.50156	0	0.0236341	0.287401	2.5986	0.586462	upstream	REEP3	chr10	65274001	65275000	chr10:65274001-65275000
chr12_gene_102865	0	0	5.43316	4.68082	0.167187	0	0.0236341	0.287401	2.5986	0.223035	intronic	IGF1	chr12	102864001	102865000	chr12:102864001-102865000
chr2_gene_64842	0	0	4.39827	5.68385	0.334374	0	0.0403703	0.287401	2.5948	0.416163	ncRNA_intronic	LOC339807	chr2	64841001	64842000	chr2:64841001-64842000
chr4_gene_81006	0	0	4.39827	5.68385	0.167187	0	0.0403703	0.287401	2.5948	0.223035	intergenic	ANTXR2(dist=10375),PRDM8(dist=100424)	chr4	81005001	81006000	chr4:81005001-81006000
chr10_gene_81309	0	0	4.39827	5.68385	0.334374	0	0.0403703	0.287401	2.5948	0.416163	downstream	SFTPA2	chr10	81308001	81309000	chr10:81308001-81309000
chr13_gene_106321	0	0	4.39827	5.68385	1.33749	0	0.0403703	0.287401	2.5948	1.22496	intergenic	DAOA-AS1(dist=161971),LINC00343(dist=38179)	chr13	106320001	106321000	chr13:106320001-106321000
chr17_gene_27547	0	0	4.39827	5.68385	1.17031	0	0.0403703	0.287401	2.5948	1.1179	intergenic	MYO18A(dist=38594),CRYBA1(dist=26875)	chr17	27546001	27547000	chr17:27546001-27547000
chr17_gene_21172	0	0	5.04507	5.01517	0	0	0.000946274	0.231481	2.59219	0	intergenic	NATD1(dist=14423),MAP2K3(dist=15968)	chr17	21171001	21172000	chr17:21171001-21172000
chr3_gene_54221	0	0	5.69188	4.34648	2.34061	0	0.0424091	0.287401	2.58957	1.74011	intronic	CACNA2D3	chr3	54220001	54221000	chr3:54220001-54221000
chr3_gene_168050	0	0	5.69188	4.34648	1.17031	0	0.0424091	0.287401	2.58957	1.1179	ncRNA_intronic	EGFEM1P	chr3	168049001	168050000	chr3:168049001-168050000
chr7_gene_31848	0	0	5.69188	4.34648	1.33749	0	0.0424091	0.287401	2.58957	1.22496	intronic	PDE1C	chr7	31847001	31848000	chr7:31847001-31848000
chr21_gene_41714	0	0	5.69188	4.34648	1.17031	0	0.0424091	0.287401	2.58957	1.1179	intronic	DSCAM	chr21	41713001	41714000	chr21:41713001-41714000
chr2_gene_48337	0	0	4.65699	5.34951	0	0	0.0219942	0.287401	2.58574	0	intergenic	FBXO11(dist=203069),FOXN2(dist=204795)	chr2	48336001	48337000	chr2:48336001-48337000
chr6_gene_116770	0	0	4.65699	5.34951	0.334374	0	0.0219942	0.287401	2.58574	0.416163	downstream	DSE	chr6	116769001	116770000	chr6:116769001-116770000
chr9_gene_82553	0	0	4.65699	5.34951	0.334374	0	0.0219942	0.287401	2.58574	0.416163	ncRNA_intronic	LINC01507	chr9	82552001	82553000	chr9:82552001-82553000
chr13_gene_98631	0	0	4.65699	5.34951	2.67499	0	0.0219942	0.287401	2.58574	1.87774	intronic	IPO5	chr13	98630001	98631000	chr13:98630001-98631000
chr3_gene_176240	0	0	5.30379	4.68082	2.17343	0	0.0198347	0.287401	2.58311	1.66604	downstream	MIR7977	chr3	176239001	176240000	chr3:176239001-176240000
chr4_gene_70736	0	0	5.30379	4.68082	0.668747	0	0.0198347	0.287401	2.58311	0.738765	upstream	SULT1E1	chr4	70735001	70736000	chr4:70735001-70736000
chr4_gene_150326	0	0	5.30379	4.68082	1.17031	0	0.0198347	0.287401	2.58311	1.1179	intergenic	LOC101927849(dist=125727),DCLK2(dist=673426)	chr4	150325001	150326000	chr4:150325001-150326000
chr14_gene_106056	0	0	5.30379	4.68082	0.50156	0	0.0198347	0.287401	2.58311	0.586462	intergenic	TMEM121(dist=58462),MIR8071-2(dist=31453)	chr14	106055001	106056000	chr14:106055001-106056000
chr2_gene_25172	0	0	4.26891	5.68385	1.17031	0	0.0449517	0.287401	2.57927	1.1179	intronic	DNAJC27	chr2	25171001	25172000	chr2:25171001-25172000
chr3_gene_169214	0	0	4.26891	5.68385	4.17967	0	0.0449517	0.287401	2.57927	2.37286	intronic	MECOM	chr3	169213001	169214000	chr3:169213001-169214000
chr4_gene_47450	0	0	4.26891	5.68385	0.668747	0	0.0449517	0.287401	2.57927	0.738765	downstream	COMMD8	chr4	47449001	47450000	chr4:47449001-47450000
chr6_gene_48316	0	0	4.26891	5.68385	2.17343	0	0.0449517	0.287401	2.57927	1.66604	intergenic	PTCHD4(dist=278576),MUT(dist=1082073)	chr6	48315001	48316000	chr6:48315001-48316000
chr13_gene_60594	0	0	4.26891	5.68385	0	0	0.0449517	0.287401	2.57927	0	ncRNA_intronic	DIAPH3-AS1	chr13	60593001	60594000	chr13:60593001-60594000
chr14_gene_78470	0	0	4.26891	5.68385	2.00624	0	0.0449517	0.287401	2.57927	1.58796	intergenic	ADCK1(dist=68704),NONE(dist=NONE)	chr14	78469001	78470000	chr14:78469001-78470000
chr18_gene_10986	0	0	4.26891	5.68385	1.17031	0	0.0449517	0.287401	2.57927	1.1179	intronic	PIEZO2	chr18	10985001	10986000	chr18:10985001-10986000
chr3_gene_187618	0	0	4.91571	5.01517	1.00312	0	0.00318763	0.231481	2.57663	1.00225	intergenic	BCL6(dist=153488),LPP-AS2(dist=250994)	chr3	187617001	187618000	chr3:187617001-187618000
chr8_gene_71197	0	0	4.91571	5.01517	1.67187	0	0.00318763	0.231481	2.57663	1.41785	intronic	NCOA2	chr8	71196001	71197000	chr8:71196001-71197000
chr1_gene_236121	0	0	5.56252	4.34648	1.50468	0	0.0388689	0.287401	2.57398	1.32463	intergenic	LYST(dist=72993),NID1(dist=18132)	chr1	236120001	236121000	chr1:236120001-236121000
chr15_gene_33166	0	0	5.56252	4.34648	1.67187	0	0.0388689	0.287401	2.57398	1.41785	intronic	FMN1	chr15	33165001	33166000	chr15:33165001-33166000
chr3_gene_18070	0	0	4.52763	5.34951	1.00312	0	0.0264258	0.287401	2.57012	1.00225	intronic	LOC339862	chr3	18069001	18070000	chr3:18069001-18070000
chr8_gene_85942	0	0	4.52763	5.34951	1.33749	0	0.0264258	0.287401	2.57012	1.22496	intergenic	RALYL(dist=106923),LRRCC1(dist=77323)	chr8	85941001	85942000	chr8:85941001-85942000
chr10_gene_91138	0	0	4.52763	5.34951	2.34061	0	0.0264258	0.287401	2.57012	1.74011	exonic	IFIT1B	chr10	91137001	91138000	chr10:91137001-91138000
chr18_gene_55899	0	0	4.52763	5.34951	0.334374	0	0.0264258	0.287401	2.57012	0.416163	intronic	NEDD4L	chr18	55898001	55899000	chr18:55898001-55899000
chr1_gene_246848	0	0	4.13955	5.68385	1.33749	0	0.0496343	0.287401	2.56357	1.22496	intergenic	CNST(dist=15117),SCCPDH(dist=39378)	chr1	246847001	246848000	chr1:246847001-246848000
chr7_gene_133446	0	0	4.13955	5.68385	0.668747	0	0.0496343	0.287401	2.56357	0.738765	intronic	EXOC4	chr7	133445001	133446000	chr7:133445001-133446000
chr14_gene_99929	0	0	4.13955	5.68385	0.668747	0	0.0496343	0.287401	2.56357	0.738765	intronic	SETD3	chr14	99928001	99929000	chr14:99928001-99929000
chr2_gene_21810	0	0	4.39827	5.34951	1.33749	0	0.0309644	0.287401	2.55432	1.22496	intergenic	APOB(dist=542056),LOC645949(dist=100306)	chr2	21809001	21810000	chr2:21809001-21810000
chr2_gene_166554	0	0	4.39827	5.34951	2.17343	0	0.0309644	0.287401	2.55432	1.66604	downstream	CSRNP3	chr2	166553001	166554000	chr2:166553001-166554000
chr3_gene_164872	0	0	4.39827	5.34951	1.83905	0	0.0309644	0.287401	2.55432	1.50541	intergenic	SI(dist=74718),SLITRK3(dist=32508)	chr3	164871001	164872000	chr3:164871001-164872000
chr9_gene_68419	0	0	4.39827	5.34951	9.02809	0	0.0309644	0.287401	2.55432	3.32597	upstream;downstream	MIR4477A;LOC642236,MIR4477B	chr9	68418001	68419000	chr9:68418001-68419000
chr1_gene_244085	0	0	5.04507	4.68082	1.00312	0	0.0119157	0.287401	2.55163	1.00225	ncRNA_intronic	LOC339529	chr1	244084001	244085000	chr1:244084001-244085000
chr1_gene_245613	0	0	5.04507	4.68082	1.33749	0	0.0119157	0.287401	2.55163	1.22496	intronic	KIF26B	chr1	245612001	245613000	chr1:245612001-245613000
chr2_gene_238442	0	0	5.04507	4.68082	2.67499	0	0.0119157	0.287401	2.55163	1.87774	intronic	MLPH	chr2	238441001	238442000	chr2:238441001-238442000
chr4_gene_175821	0	0	5.04507	4.68082	0.334374	0	0.0119157	0.287401	2.55163	0.416163	intergenic	LOC101928551(dist=22886),ADAM29(dist=18509)	chr4	175820001	175821000	chr4:175820001-175821000
chr6_gene_65925	0	0	5.04507	4.68082	0.835934	0	0.0119157	0.287401	2.55163	0.876514	intronic	EYS	chr6	65924001	65925000	chr6:65924001-65925000
chr11_gene_73963	0	0	5.04507	4.68082	0.167187	0	0.0119157	0.287401	2.55163	0.223035	exonic	PPME1	chr11	73962001	73963000	chr11:73962001-73963000
chr7_gene_24308	0	0	4.65699	5.01517	0.835934	0	0.0117821	0.287401	2.545	0.876514	intergenic	STK31(dist=434871),NPY(dist=15807)	chr7	24307001	24308000	chr7:24307001-24308000
chr12_gene_114231	0	0	4.65699	5.01517	0.668747	0	0.0117821	0.287401	2.545	0.738765	intergenic	LINC01234(dist=18513),RBM19(dist=23543)	chr12	114230001	114231000	chr12:114230001-114231000
chr12_gene_63204	0	0	5.30379	4.34648	0.167187	0	0.0314737	0.287401	2.54229	0.223035	intronic	PPM1H	chr12	63203001	63204000	chr12:63203001-63204000
chr2_gene_26982	0	0	4.26891	5.34951	0.167187	0	0.0356119	0.287401	2.53834	0.223035	upstream	SLC35F6	chr2	26981001	26982000	chr2:26981001-26982000
chr9_gene_111532	0	0	4.26891	5.34951	1.67187	0	0.0356119	0.287401	2.53834	1.41785	intergenic	KLF4(dist=1278954),ACTL7B(dist=84869)	chr9	111531001	111532000	chr9:111531001-111532000
chr17_gene_47434	0	0	4.26891	5.34951	0.835934	0	0.0356119	0.287401	2.53834	0.876514	intronic	ZNF652	chr17	47433001	47434000	chr17:47433001-47434000
chr1_gene_208022	0	0	4.91571	4.68082	2.00624	0	0.0077896	0.287401	2.53562	1.58796	intergenic	LOC148696(dist=25060),CD34(dist=37883)	chr1	208021001	208022000	chr1:208021001-208022000
chr1_gene_226982	0	0	4.91571	4.68082	1.33749	0	0.0077896	0.287401	2.53562	1.22496	intergenic	ITPKB(dist=54125),PSEN2(dist=76273)	chr1	226981001	226982000	chr1:226981001-226982000
chr8_gene_131476	0	0	4.91571	4.68082	0.167187	0	0.0077896	0.287401	2.53562	0.223035	intergenic	ASAP1(dist=19095),ADCY8(dist=316547)	chr8	131475001	131476000	chr8:131475001-131476000
chr9_gene_38756	0	0	4.91571	4.68082	0.835934	0	0.0077896	0.287401	2.53562	0.876514	intergenic	FAM201A(dist=131724),CNTNAP3(dist=316764)	chr9	38755001	38756000	chr9:38755001-38756000
chr4_gene_14075	0	0	4.52763	5.01517	1.00312	0	0.0162481	0.287401	2.52892	1.00225	intergenic	LINC01182(dist=141149),LINC01085(dist=38592)	chr4	14074001	14075000	chr4:14074001-14075000
chr14_gene_60087	0	0	4.52763	5.01517	1.83905	0	0.0162481	0.287401	2.52892	1.50541	intronic	RTN1	chr14	60086001	60087000	chr14:60086001-60087000
chr17_gene_70830	0	0	4.52763	5.01517	0.50156	0	0.0162481	0.287401	2.52892	0.586462	intronic	SLC39A11	chr17	70829001	70830000	chr17:70829001-70830000
chr18_gene_58322	0	0	4.52763	5.01517	1.17031	0	0.0162481	0.287401	2.52892	1.1179	intergenic	MC4R(dist=281000),CDH20(dist=835775)	chr18	58321001	58322000	chr18:58321001-58322000
chr11_gene_95743	0	0	5.17443	4.34648	1.67187	0	0.0276114	0.287401	2.52618	1.41785	intronic	MAML2	chr11	95742001	95743000	chr11:95742001-95743000
chr10_gene_27783	0	0	4.13955	5.34951	0.50156	0	0.0403703	0.287401	2.52219	0.586462	intergenic	PTCHD3(dist=78704),RAB18(dist=10103)	chr10	27782001	27783000	chr10:27782001-27783000
chr12_gene_17596	0	0	4.13955	5.34951	0.50156	0	0.0403703	0.287401	2.52219	0.586462	intergenic	SKP1P2(dist=451439),MIR3974(dist=230233)	chr12	17595001	17596000	chr12:17595001-17596000
chr16_gene_89573	0	0	4.13955	5.34951	0.835934	0	0.0403703	0.287401	2.52219	0.876514	upstream	SPG7	chr16	89572001	89573000	chr16:89572001-89573000
chr18_gene_3262	0	0	4.13955	5.34951	0.50156	0	0.0403703	0.287401	2.52219	0.586462	ncRNA_exonic	LOC104968399	chr18	3261001	3262000	chr18:3261001-3262000
chr14_gene_78997	0	0	5.43316	4.01213	0.167187	0	0.0475325	0.287401	2.51668	0.223035	intronic	NRXN3	chr14	78996001	78997000	chr14:78996001-78997000
chr21_gene_36422	0	0	5.43316	4.01213	0.167187	0	0.0475325	0.287401	2.51668	0.223035	exonic	RUNX1	chr21	36421001	36422000	chr21:36421001-36422000
chr3_gene_146607	0	0	4.39827	5.01517	3.17655	0	0.0208302	0.287401	2.51266	2.06231	intergenic	PLSCR5(dist=281998),ZIC4(dist=496835)	chr3	146606001	146607000	chr3:146606001-146607000
chr3_gene_189792	0	0	4.39827	5.01517	2.00624	0	0.0208302	0.287401	2.51266	1.58796	intronic	P3H2	chr3	189791001	189792000	chr3:189791001-189792000
chr4_gene_163935	0	0	4.39827	5.01517	2.34061	0	0.0208302	0.287401	2.51266	1.74011	intergenic	FSTL5(dist=848815),MIR4454(dist=79726)	chr4	163934001	163935000	chr4:163934001-163935000
chr15_gene_47590	0	0	4.39827	5.01517	0.668747	0	0.0208302	0.287401	2.51266	0.738765	intronic	SEMA6D	chr15	47589001	47590000	chr15:47589001-47590000
chr2_gene_176015	0	0	5.04507	4.34648	0	0	0.0236341	0.287401	2.50989	0	intronic	ATF2	chr2	176014001	176015000	chr2:176014001-176015000
chr3_gene_162941	0	0	5.04507	4.34648	2.00624	0	0.0236341	0.287401	2.50989	1.58796	ncRNA_intronic	LINC01192	chr3	162940001	162941000	chr3:162940001-162941000
chr1_gene_118673	0	0	4.01019	5.34951	1.67187	0	0.0452414	0.287401	2.50585	1.41785	intronic	SPAG17	chr1	118672001	118673000	chr1:118672001-118673000
chr1_gene_239651	0	0	4.01019	5.34951	1.50468	0	0.0452414	0.287401	2.50585	1.32463	intergenic	LINC01139(dist=1000684),CHRM3(dist=141373)	chr1	239650001	239651000	chr1:239650001-239651000
chr9_gene_4221	0	0	4.01019	5.34951	0.668747	0	0.0452414	0.287401	2.50585	0.738765	intronic	GLIS3	chr9	4220001	4221000	chr9:4220001-4221000
chr10_gene_60869	0	0	4.01019	5.34951	0.167187	0	0.0452414	0.287401	2.50585	0.223035	intergenic	LINC00844(dist=106624),PHYHIPL(dist=67348)	chr10	60868001	60869000	chr10:60868001-60869000
chr14_gene_96778	0	0	4.01019	5.34951	0.668747	0	0.0452414	0.287401	2.50585	0.738765	exonic	ATG2B	chr14	96777001	96778000	chr14:96777001-96778000
chr20_gene_41267	0	0	4.01019	5.34951	4.34686	0	0.0452414	0.287401	2.50585	2.41869	intronic	PTPRT	chr20	41266001	41267000	chr20:41266001-41267000
chr1_gene_216813	0	0	4.65699	4.68082	1.33749	0	0.000812353	0.231481	2.50307	1.22496	intronic	ESRRG	chr1	216812001	216813000	chr1:216812001-216813000
chr3_gene_15306	0	0	4.65699	4.68082	1.17031	0	0.000812353	0.231481	2.50307	1.1179	ncRNA_exonic	SH3BP5-AS1	chr3	15305001	15306000	chr3:15305001-15306000
chr3_gene_151972	0	0	4.65699	4.68082	1.50468	0	0.000812353	0.231481	2.50307	1.32463	downstream	MBNL1-AS1	chr3	151971001	151972000	chr3:151971001-151972000
chr5_gene_57759	0	0	4.65699	4.68082	0	0	0.000812353	0.231481	2.50307	0	upstream	PLK2	chr5	57758001	57759000	chr5:57758001-57759000
chr4_gene_43805	0	0	5.30379	4.01213	2.00624	0	0.0438544	0.287401	2.50028	1.58796	intergenic	GRXCR1(dist=771326),KCTD8(dist=370920)	chr4	43804001	43805000	chr4:43804001-43805000
chr22_gene_33589	0	0	5.30379	4.01213	1.33749	0	0.0438544	0.287401	2.50028	1.22496	intergenic	SYN3(dist=133624),LARGE(dist=80062)	chr22	33588001	33589000	chr22:33588001-33589000
chr1_gene_69497	0	0	4.26891	5.01517	0.668747	0	0.025531	0.287401	2.49622	0.738765	intergenic	DEPDC1-AS1(dist=491691),LRRC7(dist=728858)	chr1	69496001	69497000	chr1:69496001-69497000
chr1_gene_210114	0	0	4.26891	5.01517	1.67187	0	0.025531	0.287401	2.49622	1.41785	intronic	SYT14	chr1	210113001	210114000	chr1:210113001-210114000
chr2_gene_242603	0	0	4.26891	5.01517	0.167187	0	0.025531	0.287401	2.49622	0.223035	intronic	ATG4B	chr2	242602001	242603000	chr2:242602001-242603000
chr3_gene_182109	0	0	4.26891	5.01517	1.67187	0	0.025531	0.287401	2.49622	1.41785	intergenic	LINC01206(dist=379537),FLJ46066(dist=55758)	chr3	182108001	182109000	chr3:182108001-182109000
chr9_gene_499	0	0	4.26891	5.01517	2.34061	0	0.025531	0.287401	2.49622	1.74011	intronic	KANK1	chr9	498001	499000	chr9:498001-499000
chr12_gene_33538	0	0	4.26891	5.01517	1.67187	0	0.025531	0.287401	2.49622	1.41785	intronic	SYT10	chr12	33537001	33538000	chr12:33537001-33538000
chr15_gene_69441	0	0	4.26891	5.01517	1.00312	0	0.025531	0.287401	2.49622	1.00225	ncRNA_intronic	MIR548H4	chr15	69440001	69441000	chr15:69440001-69441000
chr19_gene_2802	0	0	4.26891	5.01517	1.17031	0	0.025531	0.287401	2.49622	1.1179	intronic	THOP1	chr19	2801001	2802000	chr19:2801001-2802000
chr5_gene_40229	0	0	4.91571	4.34648	0.334374	0	0.0195381	0.287401	2.49342	0.416163	intergenic	LINC00603(dist=174575),PTGER4(dist=451032)	chr5	40228001	40229000	chr5:40228001-40229000
chr7_gene_90779	0	0	4.91571	4.34648	1.50468	0	0.0195381	0.287401	2.49342	1.32463	intronic	CDK14	chr7	90778001	90779000	chr7:90778001-90779000
chr12_gene_116356	0	0	4.91571	4.34648	0.835934	0	0.0195381	0.287401	2.49342	0.876514	intergenic	TBX3(dist=1233032),MED13L(dist=40381)	chr12	116355001	116356000	chr12:116355001-116356000
chr13_gene_69332	0	0	4.91571	4.34648	1.17031	0	0.0195381	0.287401	2.49342	1.1179	intergenic	LINC00364(dist=1376875),LINC00550(dist=103417)	chr13	69331001	69332000	chr13:69331001-69332000
chr20_gene_9685	0	0	4.91571	4.34648	0.334374	0	0.0195381	0.287401	2.49342	0.416163	intronic	PAK7	chr20	9684001	9685000	chr20:9684001-9685000
chr22_gene_41497	0	0	4.91571	4.34648	0.50156	0	0.0195381	0.287401	2.49342	0.586462	intronic	EP300	chr22	41496001	41497000	chr22:41496001-41497000
chr1_gene_208689	0	0	4.52763	4.68082	2.34061	0	0.00529491	0.231481	2.48652	1.74011	intergenic	PLXNA2(dist=270336),MIR205HG(dist=913168)	chr1	208688001	208689000	chr1:208688001-208689000
chr4_gene_180625	0	0	4.52763	4.68082	1.17031	0	0.00529491	0.231481	2.48652	1.1179	intergenic	LINC01098(dist=1712097),LINC00290(dist=1360243)	chr4	180624001	180625000	chr4:180624001-180625000
chr15_gene_73664	0	0	4.52763	4.68082	0.668747	0	0.00529491	0.231481	2.48652	0.738765	upstream	HCN4	chr15	73663001	73664000	chr15:73663001-73664000
chr15_gene_94292	0	0	4.52763	4.68082	1.67187	0	0.00529491	0.231481	2.48652	1.41785	intergenic	RGMA(dist=658558),LOC101927153(dist=107789)	chr15	94291001	94292000	chr15:94291001-94292000
chr8_gene_6716	0	0	5.17443	4.01213	0.50156	0	0.0400603	0.287401	2.4837	0.586462	intergenic	GS1-24F4.2(dist=15026),DEFB1(dist=12097)	chr8	6715001	6716000	chr8:6715001-6716000
chr2_gene_77185	0	0	4.13955	5.01517	1.33749	0	0.030353	0.287401	2.47958	1.22496	intronic	LRRTM4	chr2	77184001	77185000	chr2:77184001-77185000
chr4_gene_115579	0	0	4.13955	5.01517	0.668747	0	0.030353	0.287401	2.47958	0.738765	ncRNA_exonic	MIR577	chr4	115578001	115579000	chr4:115578001-115579000
chr4_gene_157909	0	0	4.13955	5.01517	0	0	0.030353	0.287401	2.47958	0	intergenic	PDGFC(dist=15455),GLRB(dist=88277)	chr4	157908001	157909000	chr4:157908001-157909000
chr6_gene_11430	0	0	4.13955	5.01517	0.167187	0	0.030353	0.287401	2.47958	0.223035	intergenic	NEDD9(dist=46420),TMEM170B(dist=108460)	chr6	11429001	11430000	chr6:11429001-11430000
chr8_gene_16384	0	0	4.13955	5.01517	1.83905	0	0.030353	0.287401	2.47958	1.50541	intergenic	MSR1(dist=332701),FGF20(dist=466334)	chr8	16383001	16384000	chr8:16383001-16384000
chr2_gene_139187	0	0	4.78635	4.34648	0.50156	0	0.0153193	0.287401	2.47675	0.586462	intergenic	HNMT(dist=412067),SPOPL(dist=72350)	chr2	139186001	139187000	chr2:139186001-139187000
chr8_gene_99031	0	0	4.78635	4.34648	1.50468	0	0.0153193	0.287401	2.47675	1.32463	exonic	MATN2	chr8	99030001	99031000	chr8:99030001-99031000
chr1_gene_212500	0	0	4.39827	4.68082	1.00312	0	0.009903	0.287401	2.46977	1.00225	intronic	PPP2R5A	chr1	212499001	212500000	chr1:212499001-212500000
chr3_gene_161988	0	0	4.39827	4.68082	3.34374	0	0.009903	0.287401	2.46977	2.11894	intergenic	OTOL1(dist=765271),LINC01192(dist=907031)	chr3	161987001	161988000	chr3:161987001-161988000
chr13_gene_65238	0	0	4.39827	4.68082	1.50468	0	0.009903	0.287401	2.46977	1.32463	intergenic	LOC102723968(dist=818743),MIR548X2(dist=1302462)	chr13	65237001	65238000	chr13:65237001-65238000
chr14_gene_67825	0	0	4.39827	4.68082	0.167187	0	0.009903	0.287401	2.46977	0.223035	intronic	ATP6V1D	chr14	67824001	67825000	chr14:67824001-67825000
chr15_gene_46729	0	0	4.39827	4.68082	1.33749	0	0.009903	0.287401	2.46977	1.22496	intergenic	SQRDL(dist=744509),SEMA6D(dist=747403)	chr15	46728001	46729000	chr15:46728001-46729000
chr15_gene_97777	0	0	4.39827	4.68082	1.17031	0	0.009903	0.287401	2.46977	1.1179	intergenic	SPATA8(dist=447156),LOC101927286(dist=136601)	chr15	97776001	97777000	chr15:97776001-97777000
chr3_gene_172405	0	0	5.04507	4.01213	3.34374	0	0.0361459	0.287401	2.46691	2.11894	intronic	NCEH1	chr3	172404001	172405000	chr3:172404001-172405000
chr1_gene_155465	0	0	4.01019	5.01517	2.00624	0	0.0352986	0.287401	2.46275	1.58796	intronic	ASH1L	chr1	155464001	155465000	chr1:155464001-155465000
chr3_gene_182234	0	0	4.01019	5.01517	0.668747	0	0.0352986	0.287401	2.46275	0.738765	intergenic	FLJ46066(dist=28851),ATP11B(dist=277291)	chr3	182233001	182234000	chr3:182233001-182234000
chr4_gene_81192	0	0	4.01019	5.01517	1.17031	0	0.0352986	0.287401	2.46275	1.1179	intronic	FGF5	chr4	81191001	81192000	chr4:81191001-81192000
chr5_gene_36206	0	0	4.01019	5.01517	1.00312	0	0.0352986	0.287401	2.46275	1.00225	intronic	NADK2	chr5	36205001	36206000	chr5:36205001-36206000
chr5_gene_173890	0	0	4.01019	5.01517	1.83905	0	0.0352986	0.287401	2.46275	1.50541	ncRNA_intronic	LINC01411	chr5	173889001	173890000	chr5:173889001-173890000
chr13_gene_71012	0	0	4.01019	5.01517	1.33749	0	0.0352986	0.287401	2.46275	1.22496	intergenic	ATXN8OS(dist=297116),LINC00348(dist=577273)	chr13	71011001	71012000	chr13:71011001-71012000
chr3_gene_158220	0	0	4.65699	4.34648	1.00312	0	0.0109736	0.287401	2.45989	1.00225	intronic	RSRC1	chr3	158219001	158220000	chr3:158219001-158220000
chr3_gene_183251	0	0	4.65699	4.34648	1.00312	0	0.0109736	0.287401	2.45989	1.00225	intronic	KLHL6	chr3	183250001	183251000	chr3:183250001-183251000
chr3_gene_189996	0	0	4.65699	4.34648	2.5078	0	0.0109736	0.287401	2.45989	1.81057	intergenic	P3H2-AS1(dist=132366),CLDN1(dist=27490)	chr3	189995001	189996000	chr3:189995001-189996000
chr4_gene_72328	0	0	4.65699	4.34648	0.835934	0	0.0109736	0.287401	2.45989	0.876514	intronic	SLC4A4	chr4	72327001	72328000	chr4:72327001-72328000
chr5_gene_37109	0	0	4.65699	4.34648	1.33749	0	0.0109736	0.287401	2.45989	1.22496	exonic	C5orf42	chr5	37108001	37109000	chr5:37108001-37109000
chr8_gene_39665	0	0	4.65699	4.34648	1.33749	0	0.0109736	0.287401	2.45989	1.22496	intronic	ADAM2	chr8	39664001	39665000	chr8:39664001-39665000
chr17_gene_10829	0	0	4.65699	4.34648	1.67187	0	0.0109736	0.287401	2.45989	1.41785	intergenic	PIRT(dist=86583),SHISA6(dist=315740)	chr17	10828001	10829000	chr17:10828001-10829000
chr1_gene_9983	0	0	4.26891	4.68082	1.00312	0	0.01464	0.287401	2.45282	1.00225	downstream	LZIC	chr1	9982001	9983000	chr1:9982001-9983000
chr1_gene_63602	0	0	4.26891	4.68082	1.17031	0	0.01464	0.287401	2.45282	1.1179	intergenic	ATG4C(dist=270060),LINC00466(dist=22754)	chr1	63601001	63602000	chr1:63601001-63602000
chr3_gene_80471	0	0	4.26891	4.68082	1.50468	0	0.01464	0.287401	2.45282	1.32463	intergenic	ROBO1(dist=652942),GBE1(dist=1067850)	chr3	80470001	80471000	chr3:80470001-80471000
chr11_gene_87982	0	0	4.26891	4.68082	0.835934	0	0.01464	0.287401	2.45282	0.876514	intergenic	MIR3166(dist=71240),CTSC(dist=44760)	chr11	87981001	87982000	chr11:87981001-87982000
chr15_gene_93363	0	0	4.26891	4.68082	0	0	0.01464	0.287401	2.45282	0	intergenic	ASB9P1(dist=21663),LINC01578(dist=63073)	chr15	93362001	93363000	chr15:93362001-93363000
chr16_gene_71368	0	0	4.26891	4.68082	0.167187	0	0.01464	0.287401	2.45282	0.223035	intergenic	CMTR2(dist=43492),CALB2(dist=24616)	chr16	71367001	71368000	chr16:71367001-71368000
chr17_gene_31613	0	0	4.26891	4.68082	0.50156	0	0.01464	0.287401	2.45282	0.586462	intronic	ASIC2	chr17	31612001	31613000	chr17:31612001-31613000
chr18_gene_628	0	0	4.26891	4.68082	0.668747	0	0.01464	0.287401	2.45282	0.738765	exonic	CLUL1	chr18	627001	628000	chr18:627001-628000
chr4_gene_78620	0	0	4.91571	4.01213	1.67187	0	0.0321065	0.287401	2.44994	1.41785	intergenic	CXCL13(dist=86013),CNOT6L(dist=14541)	chr4	78619001	78620000	chr4:78619001-78620000
chr13_gene_32536	0	0	4.91571	4.01213	1.33749	0	0.0321065	0.287401	2.44994	1.22496	downstream	EEF1DP3	chr13	32535001	32536000	chr13:32535001-32536000
chr16_gene_12243	0	0	4.91571	4.01213	0.668747	0	0.0321065	0.287401	2.44994	0.738765	intronic	SNX29	chr16	12242001	12243000	chr16:12242001-12243000
chr1_gene_247801	0	0	3.88083	5.01517	1.17031	0	0.0403703	0.287401	2.44573	1.1179	intergenic	OR2G3(dist=30184),OR13G1(dist=34420)	chr1	247800001	247801000	chr1:247800001-247801000
chr3_gene_141320	0	0	3.88083	5.01517	1.67187	0	0.0403703	0.287401	2.44573	1.41785	intronic	RASA2	chr3	141319001	141320000	chr3:141319001-141320000
chr16_gene_87343	0	0	3.88083	5.01517	0.835934	0	0.0403703	0.287401	2.44573	0.876514	intronic	C16orf95	chr16	87342001	87343000	chr16:87342001-87343000
chr20_gene_44455	0	0	3.88083	5.01517	0.334374	0	0.0403703	0.287401	2.44573	0.416163	intronic	TNNC2	chr20	44454001	44455000	chr20:44454001-44455000
chr2_gene_146505	0	0	4.52763	4.34648	0.50156	0	0.00649695	0.279549	2.44283	0.586462	intergenic	TEX41(dist=669710),PABPC1P2(dist=839625)	chr2	146504001	146505000	chr2:146504001-146505000
chr5_gene_58377	0	0	4.52763	4.34648	0.50156	0	0.00649695	0.279549	2.44283	0.586462	intronic	PDE4D	chr5	58376001	58377000	chr5:58376001-58377000
chr12_gene_26460	0	0	4.52763	4.34648	0.668747	0	0.00649695	0.279549	2.44283	0.738765	intergenic	SSPN(dist=71293),ITPR2(dist=28285)	chr12	26459001	26460000	chr12:26459001-26460000
chr13_gene_47497	0	0	4.52763	4.34648	1.83905	0	0.00649695	0.279549	2.44283	1.50541	intergenic	HTR2A(dist=24790),LINC00562(dist=1007288)	chr13	47496001	47497000	chr13:47496001-47497000
chr2_gene_140395	0	0	4.13955	4.68082	1.50468	0	0.0195091	0.287401	2.43568	1.32463	intergenic	YY1P2(dist=737257),LRP1B(dist=593996)	chr2	140394001	140395000	chr2:140394001-140395000
chr5_gene_13837	0	0	4.13955	4.68082	0.167187	0	0.0195091	0.287401	2.43568	0.223035	intronic	DNAH5	chr5	13836001	13837000	chr5:13836001-13837000
chr5_gene_107315	0	0	4.13955	4.68082	0	0	0.0195091	0.287401	2.43568	0	intronic	FBXL17	chr5	107314001	107315000	chr5:107314001-107315000
chr10_gene_93632	0	0	4.13955	4.68082	1.00312	0	0.0195091	0.287401	2.43568	1.00225	downstream	TNKS2	chr10	93631001	93632000	chr10:93631001-93632000
chr19_gene_665	0	0	4.13955	4.68082	0.668747	0	0.0195091	0.287401	2.43568	0.738765	upstream	RNF126	chr19	664001	665000	chr19:664001-665000
chr1_gene_153717	0	0	4.78635	4.01213	1.17031	0	0.0279376	0.287401	2.43276	1.1179	intronic	INTS3	chr1	153716001	153717000	chr1:153716001-153717000
chr1_gene_229767	0	0	4.78635	4.01213	1.33749	0	0.0279376	0.287401	2.43276	1.22496	intronic	URB2	chr1	229766001	229767000	chr1:229766001-229767000
chr2_gene_237480	0	0	4.78635	4.01213	0.835934	0	0.0279376	0.287401	2.43276	0.876514	intronic	ACKR3	chr2	237479001	237480000	chr2:237479001-237480000
chr3_gene_143403	0	0	4.78635	4.01213	2.67499	0	0.0279376	0.287401	2.43276	1.87774	intronic	SLC9A9	chr3	143402001	143403000	chr3:143402001-143403000
chr3_gene_158641	0	0	4.78635	4.01213	3.00936	0	0.0279376	0.287401	2.43276	2.00337	intergenic	MFSD1(dist=92493),IQCJ(dist=146041)	chr3	158640001	158641000	chr3:158640001-158641000
chr16_gene_71310	0	0	4.78635	4.01213	0	0	0.0279376	0.287401	2.43276	0	downstream	CMTR2	chr16	71309001	71310000	chr16:71309001-71310000
chr18_gene_21838	0	0	4.78635	4.01213	0.835934	0	0.0279376	0.287401	2.43276	0.876514	intronic	OSBPL1A	chr18	21837001	21838000	chr18:21837001-21838000
chr1_gene_183415	0	0	3.75146	5.01517	2.34061	0	0.0455702	0.287401	2.42849	1.74011	intergenic	NMNAT2(dist=26367),SMG7-AS1(dist=15011)	chr1	183414001	183415000	chr1:183414001-183415000
chr2_gene_6286	0	0	3.75146	5.01517	1.17031	0	0.0455702	0.287401	2.42849	1.1179	intergenic	LOC400940(dist=156637),LINC01247(dist=220142)	chr2	6285001	6286000	chr2:6285001-6286000
chr3_gene_143572	0	0	3.75146	5.01517	1.00312	0	0.0455702	0.287401	2.42849	1.00225	upstream	SLC9A9	chr3	143571001	143572000	chr3:143571001-143572000
chr3_gene_155403	0	0	3.75146	5.01517	1.00312	0	0.0455702	0.287401	2.42849	1.00225	intronic	PLCH1	chr3	155402001	155403000	chr3:155402001-155403000
chr6_gene_75881	0	0	3.75146	5.01517	2.67499	0	0.0455702	0.287401	2.42849	1.87774	intronic	COL12A1	chr6	75880001	75881000	chr6:75880001-75881000
chr6_gene_82626	0	0	3.75146	5.01517	0.668747	0	0.0455702	0.287401	2.42849	0.738765	intergenic	LINC01526(dist=101092),IBTK(dist=253704)	chr6	82625001	82626000	chr6:82625001-82626000
chr10_gene_37346	0	0	3.75146	5.01517	1.67187	0	0.0455702	0.287401	2.42849	1.41785	intergenic	LINC01452(dist=1255153),ANKRD30A(dist=68785)	chr10	37345001	37346000	chr10:37345001-37346000
chr11_gene_72859	0	0	3.75146	5.01517	0.334374	0	0.0455702	0.287401	2.42849	0.416163	upstream	FCHSD2	chr11	72858001	72859000	chr11:72858001-72859000
chr3_gene_152170	0	0	4.39827	4.34648	0	0	0.00188521	0.231481	2.42556	0	intronic	MBNL1	chr3	152169001	152170000	chr3:152169001-152170000
chr8_gene_1823	0	0	4.39827	4.34648	3.34374	0	0.00188521	0.231481	2.42556	2.11894	intronic	ARHGEF10	chr8	1822001	1823000	chr8:1822001-1823000
chr8_gene_110461	0	0	4.39827	4.34648	0	0	0.00188521	0.231481	2.42556	0	exonic	PKHD1L1	chr8	110460001	110461000	chr8:110460001-110461000
chr16_gene_28566	0	0	4.39827	4.34648	0	0	0.00188521	0.231481	2.42556	0	UTR5	CCDC101(NM_138414:c.-27142_-26973delins0)	chr16	28565001	28566000	chr16:28565001-28566000
chr1_gene_236257	0	0	5.04507	3.67779	1.50468	0	0.0494915	0.287401	2.42262	1.32463	intergenic	NID1(dist=27520),GPR137B(dist=48832)	chr1	236256001	236257000	chr1:236256001-236257000
chr3_gene_181187	0	0	5.04507	3.67779	1.00312	0	0.0494915	0.287401	2.42262	1.00225	ncRNA_intronic	SOX2-OT	chr3	181186001	181187000	chr3:181186001-181187000
chr5_gene_158983	0	0	5.04507	3.67779	1.17031	0	0.0494915	0.287401	2.42262	1.1179	intergenic	LOC285627(dist=88717),LOC101927766(dist=220782)	chr5	158982001	158983000	chr5:158982001-158983000
chr19_gene_56450	0	0	5.04507	3.67779	2.17343	0	0.0494915	0.287401	2.42262	1.66604	upstream	NLRP13,NLRP8	chr19	56449001	56450000	chr19:56449001-56450000
chr2_gene_66590	0	0	4.01019	4.68082	0.334374	0	0.0245136	0.287401	2.41833	0.416163	upstream	MIR4778	chr2	66589001	66590000	chr2:66589001-66590000
chr8_gene_68456	0	0	4.01019	4.68082	2.00624	0	0.0245136	0.287401	2.41833	1.58796	intronic	CPA6	chr8	68455001	68456000	chr8:68455001-68456000
chr11_gene_26320	0	0	4.01019	4.68082	0.668747	0	0.0245136	0.287401	2.41833	0.738765	intergenic	LUZP2(dist=1214815),ANO3(dist=33678)	chr11	26319001	26320000	chr11:26319001-26320000
chr3_gene_175166	0	0	4.65699	4.01213	1.33749	0	0.0236341	0.287401	2.41537	1.22496	exonic	NAALADL2	chr3	175165001	175166000	chr3:175165001-175166000
chr5_gene_139329	0	0	4.65699	4.01213	1.00312	0	0.0236341	0.287401	2.41537	1.00225	intronic	NRG2	chr5	139328001	139329000	chr5:139328001-139329000
chr11_gene_17309	0	0	4.65699	4.01213	0	0	0.0236341	0.287401	2.41537	0	intronic	NUCB2	chr11	17308001	17309000	chr11:17308001-17309000
chr2_gene_41595	0	0	4.26891	4.34648	1.00312	0	0.00286584	0.231481	2.40808	1.00225	intergenic	SLC8A1(dist=854426),LOC388942(dist=509695)	chr2	41594001	41595000	chr2:41594001-41595000
chr2_gene_146826	0	0	4.26891	4.34648	1.50468	0	0.00286584	0.231481	2.40808	1.32463	intergenic	TEX41(dist=990710),PABPC1P2(dist=518625)	chr2	146825001	146826000	chr2:146825001-146826000
chr9_gene_137546	0	0	4.26891	4.34648	0.835934	0	0.00286584	0.231481	2.40808	0.876514	intronic	COL5A1	chr9	137545001	137546000	chr9:137545001-137546000
chr11_gene_17191	0	0	4.26891	4.34648	2.17343	0	0.00286584	0.231481	2.40808	1.66604	exonic	PIK3C2A	chr11	17190001	17191000	chr11:17190001-17191000
chr22_gene_34114	0	0	4.26891	4.34648	0.835934	0	0.00286584	0.231481	2.40808	0.876514	intronic	LARGE	chr22	34113001	34114000	chr22:34113001-34114000
chr1_gene_226851	0	0	4.91571	3.67779	1.00312	0	0.0455404	0.287401	2.40511	1.00225	ncRNA_intronic	ITPKB-IT1	chr1	226850001	226851000	chr1:226850001-226851000
chr2_gene_113665	0	0	4.91571	3.67779	0.167187	0	0.0455404	0.287401	2.40511	0.223035	upstream	IL37	chr2	113664001	113665000	chr2:113664001-113665000
chr2_gene_209456	0	0	4.91571	3.67779	1.33749	0	0.0455404	0.287401	2.40511	1.22496	intergenic	PTH2R(dist=95770),MAP2(dist=832771)	chr2	209455001	209456000	chr2:209455001-209456000
chr3_gene_140521	0	0	4.91571	3.67779	1.00312	0	0.0455404	0.287401	2.40511	1.00225	intergenic	TRIM42(dist=100009),SLC25A36(dist=139662)	chr3	140520001	140521000	chr3:140520001-140521000
chr8_gene_125926	0	0	4.91571	3.67779	0.668747	0	0.0455404	0.287401	2.40511	0.738765	intergenic	MIR4662B(dist=90701),LINC00964(dist=28250)	chr8	125925001	125926000	chr8:125925001-125926000
chr18_gene_41275	0	0	4.91571	3.67779	1.00312	0	0.0455404	0.287401	2.40511	1.00225	intergenic	SYT4(dist=416386),LINC01478(dist=628400)	chr18	41274001	41275000	chr18:41274001-41275000
chr1_gene_211314	0	0	3.88083	4.68082	1.00312	0	0.0296566	0.287401	2.40076	1.00225	upstream	KCNH1	chr1	211313001	211314000	chr1:211313001-211314000
chr2_gene_61896	0	0	3.88083	4.68082	1.67187	0	0.0296566	0.287401	2.40076	1.41785	intergenic	XPO1(dist=129583),FAM161A(dist=155983)	chr2	61895001	61896000	chr2:61895001-61896000
chr3_gene_6735	0	0	3.88083	4.68082	1.33749	0	0.0296566	0.287401	2.40076	1.22496	ncRNA_intronic	GRM7-AS3	chr3	6734001	6735000	chr3:6734001-6735000
chr3_gene_175189	0	0	3.88083	4.68082	0.668747	0	0.0296566	0.287401	2.40076	0.738765	intronic	NAALADL2	chr3	175188001	175189000	chr3:175188001-175189000
chr5_gene_41157	0	0	3.88083	4.68082	1.50468	0	0.0296566	0.287401	2.40076	1.32463	intronic	C6	chr5	41156001	41157000	chr5:41156001-41157000
chr6_gene_74806	0	0	3.88083	4.68082	1.50468	0	0.0296566	0.287401	2.40076	1.32463	ncRNA_intronic	LOC101928516	chr6	74805001	74806000	chr6:74805001-74806000
chr6_gene_132148	0	0	3.88083	4.68082	0.668747	0	0.0296566	0.287401	2.40076	0.738765	intronic	ENPP1	chr6	132147001	132148000	chr6:132147001-132148000
chr7_gene_83748	0	0	3.88083	4.68082	1.17031	0	0.0296566	0.287401	2.40076	1.1179	intronic	SEMA3A	chr7	83747001	83748000	chr7:83747001-83748000
chr8_gene_17770	0	0	3.88083	4.68082	1.17031	0	0.0296566	0.287401	2.40076	1.1179	intergenic	FGL1(dist=15954),PCM1(dist=10366)	chr8	17769001	17770000	chr8:17769001-17770000
chr9_gene_125568	0	0	3.88083	4.68082	0.167187	0	0.0296566	0.287401	2.40076	0.223035	downstream	OR1K1	chr9	125567001	125568000	chr9:125567001-125568000
chr10_gene_10589	0	0	3.88083	4.68082	0.167187	0	0.0296566	0.287401	2.40076	0.223035	intergenic	LOC101928322(dist=83689),SFTA1P(dist=237402)	chr10	10588001	10589000	chr10:10588001-10589000
chr12_gene_82836	0	0	3.88083	4.68082	0.334374	0	0.0296566	0.287401	2.40076	0.416163	intronic	METTL25	chr12	82835001	82836000	chr12:82835001-82836000
chr13_gene_106418	0	0	3.88083	4.68082	0.835934	0	0.0296566	0.287401	2.40076	0.876514	downstream	LINC00343	chr13	106417001	106418000	chr13:106417001-106418000
chr15_gene_34284	0	0	3.88083	4.68082	0.668747	0	0.0296566	0.287401	2.40076	0.738765	intronic	AVEN,CHRM5	chr15	34283001	34284000	chr15:34283001-34284000
chr15_gene_38632	0	0	3.88083	4.68082	0.668747	0	0.0296566	0.287401	2.40076	0.738765	exonic	SPRED1	chr15	38631001	38632000	chr15:38631001-38632000
chr16_gene_4016	0	0	3.88083	4.68082	0.167187	0	0.0296566	0.287401	2.40076	0.223035	exonic	ADCY9	chr16	4015001	4016000	chr16:4015001-4016000
chr18_gene_10923	0	0	3.88083	4.68082	0.167187	0	0.0296566	0.287401	2.40076	0.223035	intronic	PIEZO2	chr18	10922001	10923000	chr18:10922001-10923000
chr18_gene_53432	0	0	3.88083	4.68082	0.835934	0	0.0296566	0.287401	2.40076	0.876514	intergenic	TCF4(dist=127777),LOC101927273(dist=116919)	chr18	53431001	53432000	chr18:53431001-53432000
chr1_gene_87724	0	0	4.52763	4.01213	1.50468	0	0.0191913	0.287401	2.39777	1.32463	downstream	LOC101927844	chr1	87723001	87724000	chr1:87723001-87724000
chr4_gene_80043	0	0	4.52763	4.01213	1.33749	0	0.0191913	0.287401	2.39777	1.22496	ncRNA_intronic	LINC01088	chr4	80042001	80043000	chr4:80042001-80043000
chr9_gene_92136	0	0	4.52763	4.01213	0.50156	0	0.0191913	0.287401	2.39777	0.586462	intergenic	SEMA4D(dist=40390),GADD45G(dist=83927)	chr9	92135001	92136000	chr9:92135001-92136000
chr11_gene_81349	0	0	4.52763	4.01213	1.17031	0	0.0191913	0.287401	2.39777	1.1179	intergenic	LOC101928944(dist=874155),LOC101928989(dist=241893)	chr11	81348001	81349000	chr11:81348001-81349000
chr16_gene_14714	0	0	4.52763	4.01213	0.167187	0	0.0191913	0.287401	2.39777	0.223035	intronic	PARN	chr16	14713001	14714000	chr16:14713001-14714000
chr1_gene_145030	0	0	4.13955	4.34648	3.67811	0	0.00776038	0.287401	2.3904	2.22593	intronic	NBPF20,NBPF9,PDE4DIP	chr1	145029001	145030000	chr1:145029001-145030000
chr1_gene_238253	0	0	4.13955	4.34648	2.17343	0	0.00776038	0.287401	2.3904	1.66604	intergenic	LOC100130331(dist=160382),LINC01139(dist=390684)	chr1	238252001	238253000	chr1:238252001-238253000
chr1_gene_245650	0	0	4.13955	4.34648	0.334374	0	0.00776038	0.287401	2.3904	0.416163	intronic	KIF26B	chr1	245649001	245650000	chr1:245649001-245650000
chr2_gene_148939	0	0	4.13955	4.34648	0.835934	0	0.00776038	0.287401	2.3904	0.876514	intronic	MBD5	chr2	148938001	148939000	chr2:148938001-148939000
chr2_gene_237281	0	0	4.13955	4.34648	0.835934	0	0.00776038	0.287401	2.3904	0.876514	intronic	IQCA1	chr2	237280001	237281000	chr2:237280001-237281000
chr3_gene_174014	0	0	4.13955	4.34648	2.00624	0	0.00776038	0.287401	2.3904	1.58796	intergenic	NLGN1(dist=11862),NAALADL2(dist=563111)	chr3	174013001	174014000	chr3:174013001-174014000
chr4_gene_73194	0	0	4.13955	4.34648	1.17031	0	0.00776038	0.287401	2.3904	1.1179	intronic	ADAMTS3	chr4	73193001	73194000	chr4:73193001-73194000
chr9_gene_4238	0	0	4.13955	4.34648	3.51092	0	0.00776038	0.287401	2.3904	2.17342	intronic	GLIS3	chr9	4237001	4238000	chr9:4237001-4238000
chr11_gene_6728	0	0	4.13955	4.34648	1.33749	0	0.00776038	0.287401	2.3904	1.22496	downstream	GVINP1	chr11	6727001	6728000	chr11:6727001-6728000
chr12_gene_78523	0	0	4.13955	4.34648	1.00312	0	0.00776038	0.287401	2.3904	1.00225	exonic	NAV3	chr12	78522001	78523000	chr12:78522001-78523000
chr14_gene_20261	0	0	4.13955	4.34648	3.00936	0	0.00776038	0.287401	2.3904	2.00337	intergenic	OR4M1(dist=10578),OR4N2(dist=10929)	chr14	20260001	20261000	chr14:20260001-20261000
chr18_gene_62703	0	0	4.13955	4.34648	1.00312	0	0.00776038	0.287401	2.3904	1.00225	intergenic	LOC284294(dist=611174),CDH7(dist=714488)	chr18	62702001	62703000	chr18:62702001-62703000
chr1_gene_15490	0	0	4.78635	3.67779	0.167187	0	0.0414536	0.287401	2.38738	0.223035	intronic	TMEM51	chr1	15489001	15490000	chr1:15489001-15490000
chr1_gene_160470	0	0	4.78635	3.67779	1.50468	0	0.0414536	0.287401	2.38738	1.32463	intronic	SLAMF6	chr1	160469001	160470000	chr1:160469001-160470000
chr3_gene_72018	0	0	4.78635	3.67779	0.334374	0	0.0414536	0.287401	2.38738	0.416163	intergenic	PROK2(dist=182644),LINC00877(dist=66670)	chr3	72017001	72018000	chr3:72017001-72018000
chr3_gene_150155	0	0	4.78635	3.67779	1.33749	0	0.0414536	0.287401	2.38738	1.22496	intronic	TSC22D2	chr3	150154001	150155000	chr3:150154001-150155000
chr3_gene_191554	0	0	4.78635	3.67779	2.17343	0	0.0414536	0.287401	2.38738	1.66604	intergenic	LINCR-0002(dist=244856),FGF12(dist=303182)	chr3	191553001	191554000	chr3:191553001-191554000
chr5_gene_176333	0	0	4.78635	3.67779	0	0	0.0414536	0.287401	2.38738	0	exonic	UIMC1	chr5	176332001	176333000	chr5:176332001-176333000
chr6_gene_23504	0	0	4.78635	3.67779	1.00312	0	0.0414536	0.287401	2.38738	1.00225	intergenic	HDGFL1(dist=932251),NRSN1(dist=622414)	chr6	23503001	23504000	chr6:23503001-23504000
chr7_gene_32094	0	0	4.78635	3.67779	0.167187	0	0.0414536	0.287401	2.38738	0.223035	intronic	PDE1C	chr7	32093001	32094000	chr7:32093001-32094000
chr1_gene_210548	0	0	3.75146	4.68082	0.334374	0	0.0349412	0.287401	2.38298	0.416163	intronic	HHAT	chr1	210547001	210548000	chr1:210547001-210548000
chr3_gene_42416	0	0	3.75146	4.68082	1.83905	0	0.0349412	0.287401	2.38298	1.50541	intergenic	CCK(dist=107339),LYZL4(dist=22570)	chr3	42415001	42416000	chr3:42415001-42416000
chr5_gene_67909	0	0	3.75146	4.68082	0.668747	0	0.0349412	0.287401	2.38298	0.738765	intergenic	PIK3R1(dist=310352),LOC101928885(dist=354568)	chr5	67908001	67909000	chr5:67908001-67909000
chr6_gene_113950	0	0	3.75146	4.68082	1.00312	0	0.0349412	0.287401	2.38298	1.00225	ncRNA_intronic	LOC101927686	chr6	113949001	113950000	chr6:113949001-113950000
chr9_gene_9117	0	0	3.75146	4.68082	0.334374	0	0.0349412	0.287401	2.38298	0.416163	intronic	PTPRD	chr9	9116001	9117000	chr9:9116001-9117000
chr10_gene_10127	0	0	3.75146	4.68082	0.50156	0	0.0349412	0.287401	2.38298	0.586462	intergenic	LOC101928298(dist=20536),LOC101928322(dist=334501)	chr10	10126001	10127000	chr10:10126001-10127000
chr13_gene_35862	0	0	3.75146	4.68082	1.00312	0	0.0349412	0.287401	2.38298	1.00225	intronic	NBEA	chr13	35861001	35862000	chr13:35861001-35862000
chr15_gene_20852	0	0	3.75146	4.68082	5.34998	0	0.0349412	0.287401	2.38298	2.66675	intergenic	GOLGA8CP(dist=69975),NBEAP1(dist=22797)	chr15	20851001	20852000	chr15:20851001-20852000
chr19_gene_10572	0	0	3.75146	4.68082	0.668747	0	0.0349412	0.287401	2.38298	0.738765	exonic	PDE4A	chr19	10571001	10572000	chr19:10571001-10572000
chr2_gene_166658	0	0	4.39827	4.01213	1.33749	0	0.0146039	0.287401	2.37995	1.22496	upstream	GALNT3	chr2	166657001	166658000	chr2:166657001-166658000
chr2_gene_199342	0	0	4.39827	4.01213	1.50468	0	0.0146039	0.287401	2.37995	1.32463	intergenic	LOC101927619(dist=101180),SATB2(dist=792223)	chr2	199341001	199342000	chr2:199341001-199342000
chr3_gene_143010	0	0	4.39827	4.01213	0.167187	0	0.0146039	0.287401	2.37995	0.223035	intronic	SLC9A9	chr3	143009001	143010000	chr3:143009001-143010000
chr6_gene_42422	0	0	4.39827	4.01213	0.835934	0	0.0146039	0.287401	2.37995	0.876514	upstream	TRERF1	chr6	42421001	42422000	chr6:42421001-42422000
chr6_gene_116120	0	0	4.39827	4.01213	1.17031	0	0.0146039	0.287401	2.37995	1.1179	intergenic	LOC101927768(dist=1457108),FRK(dist=142693)	chr6	116119001	116120000	chr6:116119001-116120000
chr9_gene_83587	0	0	4.39827	4.01213	2.00624	0	0.0146039	0.287401	2.37995	1.58796	intergenic	LINC01507(dist=936531),TLE1(dist=611598)	chr9	83586001	83587000	chr9:83586001-83587000
chr9_gene_91149	0	0	4.39827	4.01213	0.835934	0	0.0146039	0.287401	2.37995	0.876514	upstream	NXNL2	chr9	91148001	91149000	chr9:91148001-91149000
chr12_gene_113332	0	0	4.39827	4.01213	0.167187	0	0.0146039	0.287401	2.37995	0.223035	intronic	RPH3A	chr12	113331001	113332000	chr12:113331001-113332000
chr1_gene_49672	0	0	4.01019	4.34648	0.50156	0	0.0128026	0.287401	2.37249	0.586462	intronic	AGBL4	chr1	49671001	49672000	chr1:49671001-49672000
chr2_gene_98319	0	0	4.01019	4.34648	0	0	0.0128026	0.287401	2.37249	0	ncRNA_intronic	LINC01125	chr2	98318001	98319000	chr2:98318001-98319000
chr3_gene_144417	0	0	4.01019	4.34648	2.84217	0	0.0128026	0.287401	2.37249	1.94192	intergenic	C3orf58(dist=704791),PLOD2(dist=1370228)	chr3	144416001	144417000	chr3:144416001-144417000
chr3_gene_193088	0	0	4.01019	4.34648	1.33749	0	0.0128026	0.287401	2.37249	1.22496	intronic	ATP13A5	chr3	193087001	193088000	chr3:193087001-193088000
chr6_gene_105406	0	0	4.01019	4.34648	0.835934	0	0.0128026	0.287401	2.37249	0.876514	exonic	LIN28B	chr6	105405001	105406000	chr6:105405001-105406000
chr8_gene_59257	0	0	4.01019	4.34648	1.33749	0	0.0128026	0.287401	2.37249	1.22496	intergenic	LOC101929528(dist=71341),UBXN2B(dist=66823)	chr8	59256001	59257000	chr8:59256001-59257000
chr9_gene_137508	0	0	4.01019	4.34648	0.668747	0	0.0128026	0.287401	2.37249	0.738765	intergenic	RXRA(dist=174569),COL5A1(dist=25651)	chr9	137507001	137508000	chr9:137507001-137508000
chr11_gene_105642	0	0	4.01019	4.34648	1.17031	0	0.0128026	0.287401	2.37249	1.1179	intronic	GRIA4	chr11	105641001	105642000	chr11:105641001-105642000
chr17_gene_32102	0	0	4.01019	4.34648	1.33749	0	0.0128026	0.287401	2.37249	1.22496	intronic	ASIC2	chr17	32101001	32102000	chr17:32101001-32102000
chr17_gene_66219	0	0	4.01019	4.34648	1.17031	0	0.0128026	0.287401	2.37249	1.1179	intergenic	LOC440461(dist=21558),AMZ2(dist=25145)	chr17	66218001	66219000	chr17:66218001-66219000
chr19_gene_39098	0	0	4.01019	4.34648	0.334374	0	0.0128026	0.287401	2.37249	0.416163	intronic	MAP4K1	chr19	39097001	39098000	chr19:39097001-39098000
chr1_gene_114152	0	0	4.65699	3.67779	0.835934	0	0.0372256	0.287401	2.36944	0.876514	intronic	MAGI3	chr1	114151001	114152000	chr1:114151001-114152000
chr2_gene_103639	0	0	4.65699	3.67779	1.17031	0	0.0372256	0.287401	2.36944	1.1179	intergenic	TMEM182(dist=203863),LOC100287010(dist=1356308)	chr2	103638001	103639000	chr2:103638001-103639000
chr3_gene_173676	0	0	4.65699	3.67779	1.17031	0	0.0372256	0.287401	2.36944	1.1179	intronic	NLGN1	chr3	173675001	173676000	chr3:173675001-173676000
chr4_gene_124066	0	0	4.65699	3.67779	0.835934	0	0.0372256	0.287401	2.36944	0.876514	intronic	SPATA5	chr4	124065001	124066000	chr4:124065001-124066000
chr12_gene_75907	0	0	4.65699	3.67779	0.334374	0	0.0372256	0.287401	2.36944	0.416163	upstream	KRR1	chr12	75906001	75907000	chr12:75906001-75907000
chr16_gene_21971	0	0	4.65699	3.67779	4.34686	0	0.0372256	0.287401	2.36944	2.41869	intronic	UQCRC2	chr16	21970001	21971000	chr16:21970001-21971000
chr20_gene_51404	0	0	4.65699	3.67779	1.00312	0	0.0372256	0.287401	2.36944	1.00225	intergenic	LINC01524(dist=136036),TSHZ2(dist=184946)	chr20	51403001	51404000	chr20:51403001-51404000
chr1_gene_208797	0	0	3.6221	4.68082	2.17343	0	0.0403703	0.287401	2.36498	1.66604	intergenic	PLXNA2(dist=378336),MIR205HG(dist=805168)	chr1	208796001	208797000	chr1:208796001-208797000
chr1_gene_230181	0	0	3.6221	4.68082	1.00312	0	0.0403703	0.287401	2.36498	1.00225	intergenic	URB2(dist=384055),GALNT2(dist=12536)	chr1	230180001	230181000	chr1:230180001-230181000
chr3_gene_105148	0	0	3.6221	4.68082	0	0	0.0403703	0.287401	2.36498	0	intronic	ALCAM	chr3	105147001	105148000	chr3:105147001-105148000
chr3_gene_137555	0	0	3.6221	4.68082	1.33749	0	0.0403703	0.287401	2.36498	1.22496	intergenic	LINC01210(dist=54282),CLDN18(dist=162658)	chr3	137554001	137555000	chr3:137554001-137555000
chr3_gene_171190	0	0	3.6221	4.68082	1.00312	0	0.0403703	0.287401	2.36498	1.00225	intergenic	TNIK(dist=10804),PLD1(dist=128195)	chr3	171189001	171190000	chr3:171189001-171190000
chr5_gene_1426	0	0	3.6221	4.68082	1.67187	0	0.0403703	0.287401	2.36498	1.41785	intronic	SLC6A3	chr5	1425001	1426000	chr5:1425001-1426000
chr10_gene_78031	0	0	3.6221	4.68082	1.00312	0	0.0403703	0.287401	2.36498	1.00225	intronic	C10orf11	chr10	78030001	78031000	chr10:78030001-78031000
chr10_gene_78240	0	0	3.6221	4.68082	0	0	0.0403703	0.287401	2.36498	0	intronic	C10orf11	chr10	78239001	78240000	chr10:78239001-78240000
chr10_gene_109536	0	0	3.6221	4.68082	1.50468	0	0.0403703	0.287401	2.36498	1.32463	intergenic	SORCS1(dist=610535),LINC01435(dist=95335)	chr10	109535001	109536000	chr10:109535001-109536000
chr11_gene_106723	0	0	3.6221	4.68082	0.668747	0	0.0403703	0.287401	2.36498	0.738765	intronic	GUCY1A2	chr11	106722001	106723000	chr11:106722001-106723000
chr13_gene_39223	0	0	3.6221	4.68082	0.167187	0	0.0403703	0.287401	2.36498	0.223035	ncRNA_intronic	LINC00437	chr13	39222001	39223000	chr13:39222001-39223000
chr17_gene_8615	0	0	3.6221	4.68082	0.668747	0	0.0403703	0.287401	2.36498	0.738765	intergenic	MYH10(dist=79922),CCDC42(dist=18246)	chr17	8614001	8615000	chr17:8614001-8615000
chr18_gene_53670	0	0	3.6221	4.68082	0.835934	0	0.0403703	0.287401	2.36498	0.876514	intergenic	LOC101927273(dist=81571),LINC01539(dist=80587)	chr18	53669001	53670000	chr18:53669001-53670000
chr1_gene_45075	0	0	4.26891	4.01213	1.33749	0	0.00986687	0.287401	2.36191	1.22496	intronic	RNF220	chr1	45074001	45075000	chr1:45074001-45075000
chr2_gene_175938	0	0	4.26891	4.01213	1.83905	0	0.00986687	0.287401	2.36191	1.50541	UTR3	ATF2(NM_001256093:c.*2587_*1588delins0,NM_001256092:c.*2336_*1337delins0,NM_001256090:c.*2336_*1337delins0,NM_001880:c.*2336_*1337delins0,NM_001256091:c.*2336_*1337delins0)	chr2	175937001	175938000	chr2:175937001-175938000
chr3_gene_149896	0	0	4.26891	4.01213	1.50468	0	0.00986687	0.287401	2.36191	1.32463	intergenic	LOC646903(dist=203972),LINC01213(dist=60306)	chr3	149895001	149896000	chr3:149895001-149896000
chr3_gene_193622	0	0	4.26891	4.01213	0.334374	0	0.00986687	0.287401	2.36191	0.416163	intergenic	OPA1(dist=205401),LOC647323(dist=53161)	chr3	193621001	193622000	chr3:193621001-193622000
chr4_gene_165867	0	0	4.26891	4.01213	1.00312	0	0.00986687	0.287401	2.36191	1.00225	downstream	TRIM61	chr4	165866001	165867000	chr4:165866001-165867000
chr10_gene_33833	0	0	4.26891	4.01213	2.5078	0	0.00986687	0.287401	2.36191	1.81057	intergenic	NRP1(dist=208168),LINC00838(dist=215641)	chr10	33832001	33833000	chr10:33832001-33833000
chr15_gene_82249	0	0	4.26891	4.01213	1.00312	0	0.00986687	0.287401	2.36191	1.00225	intergenic	TMC3-AS1(dist=512584),MEX3B(dist=85119)	chr15	82248001	82249000	chr15:82248001-82249000
chr2_gene_55038	0	0	3.88083	4.34648	1.00312	0	0.0179966	0.287401	2.35435	1.00225	intronic	EML6	chr2	55037001	55038000	chr2:55037001-55038000
chr2_gene_195553	0	0	3.88083	4.34648	2.67499	0	0.0179966	0.287401	2.35435	1.87774	intergenic	LOC101927406(dist=267646),LOC101927431(dist=42319)	chr2	195552001	195553000	chr2:195552001-195553000
chr3_gene_37837	0	0	3.88083	4.34648	1.33749	0	0.0179966	0.287401	2.35435	1.22496	ncRNA_intronic	ITGA9-AS1	chr3	37836001	37837000	chr3:37836001-37837000
chr3_gene_141431	0	0	3.88083	4.34648	3.51092	0	0.0179966	0.287401	2.35435	2.17342	intergenic	RASA2(dist=95796),RNF7(dist=26051)	chr3	141430001	141431000	chr3:141430001-141431000
chr4_gene_105052	0	0	3.88083	4.34648	0.668747	0	0.0179966	0.287401	2.35435	0.738765	intergenic	TACR3(dist=410028),CXXC4(dist=337463)	chr4	105051001	105052000	chr4:105051001-105052000
chr6_gene_37868	0	0	3.88083	4.34648	0.668747	0	0.0179966	0.287401	2.35435	0.738765	intronic	ZFAND3	chr6	37867001	37868000	chr6:37867001-37868000
chr6_gene_135027	0	0	3.88083	4.34648	0.167187	0	0.0179966	0.287401	2.35435	0.223035	intergenic	LOC101928304(dist=164858),ALDH8A1(dist=211528)	chr6	135026001	135027000	chr6:135026001-135027000
chr7_gene_117705	0	0	3.88083	4.34648	0.835934	0	0.0179966	0.287401	2.35435	0.876514	intergenic	CTTNBP2(dist=190440),LSM8(dist=119086)	chr7	117704001	117705000	chr7:117704001-117705000
chr10_gene_6198	0	0	3.88083	4.34648	0.167187	0	0.0179966	0.287401	2.35435	0.223035	intronic	PFKFB3	chr10	6197001	6198000	chr10:6197001-6198000
chr15_gene_48489	0	0	3.88083	4.34648	0.835934	0	0.0179966	0.287401	2.35435	0.876514	intronic	CTXN2	chr15	48488001	48489000	chr15:48488001-48489000
chr15_gene_70909	0	0	3.88083	4.34648	2.00624	0	0.0179966	0.287401	2.35435	1.58796	ncRNA_exonic	SALRNA3	chr15	70908001	70909000	chr15:70908001-70909000
chr18_gene_5063	0	0	3.88083	4.34648	0.167187	0	0.0179966	0.287401	2.35435	0.223035	intergenic	DLGAP1(dist=606735),C18orf42(dist=80672)	chr18	5062001	5063000	chr18:5062001-5063000
chr18_gene_56381	0	0	3.88083	4.34648	0	0	0.0179966	0.287401	2.35435	0	intronic	MALT1	chr18	56380001	56381000	chr18:56380001-56381000
chr1_gene_79708	0	0	4.52763	3.67779	1.33749	0	0.0328505	0.287401	2.35126	1.22496	intergenic	ADGRL4(dist=234506),LOC101927412(dist=1293440)	chr1	79707001	79708000	chr1:79707001-79708000
chr1_gene_92221	0	0	4.52763	3.67779	1.33749	0	0.0328505	0.287401	2.35126	1.22496	intronic	TGFBR3	chr1	92220001	92221000	chr1:92220001-92221000
chr2_gene_123028	0	0	4.52763	3.67779	1.17031	0	0.0328505	0.287401	2.35126	1.1179	intergenic	TSN(dist=501573),CNTNAP5(dist=1754864)	chr2	123027001	123028000	chr2:123027001-123028000
chr3_gene_3026	0	0	4.52763	3.67779	0.334374	0	0.0328505	0.287401	2.35126	0.416163	intronic	CNTN4	chr3	3025001	3026000	chr3:3025001-3026000
chr3_gene_136794	0	0	4.52763	3.67779	2.5078	0	0.0328505	0.287401	2.35126	1.81057	intergenic	IL20RB(dist=63075),SOX14(dist=689134)	chr3	136793001	136794000	chr3:136793001-136794000
chr3_gene_148342	0	0	4.52763	3.67779	3.34374	0	0.0328505	0.287401	2.35126	2.11894	intergenic	LOC440982(dist=1113304),AGTR1(dist=73658)	chr3	148341001	148342000	chr3:148341001-148342000
chr5_gene_164264	0	0	4.52763	3.67779	1.00312	0	0.0328505	0.287401	2.35126	1.00225	intergenic	LOC102546299(dist=293012),NONE(dist=NONE)	chr5	164263001	164264000	chr5:164263001-164264000
chr5_gene_180252	0	0	4.52763	3.67779	0.835934	0	0.0328505	0.287401	2.35126	0.876514	upstream;downstream	LINC00847;HEIH	chr5	180251001	180252000	chr5:180251001-180252000
chr12_gene_2274	0	0	4.52763	3.67779	1.00312	0	0.0328505	0.287401	2.35126	1.00225	intronic	CACNA1C	chr12	2273001	2274000	chr12:2273001-2274000
chr12_gene_97422	0	0	4.52763	3.67779	1.00312	0	0.0328505	0.287401	2.35126	1.00225	intergenic	NEDD1(dist=73532),RMST(dist=436799)	chr12	97421001	97422000	chr12:97421001-97422000
chr13_gene_91626	0	0	4.52763	3.67779	0.50156	0	0.0328505	0.287401	2.35126	0.586462	intergenic	LINC00410(dist=46150),LINC00380(dist=113509)	chr13	91625001	91626000	chr13:91625001-91626000
chr14_gene_76577	0	0	4.52763	3.67779	1.00312	0	0.0328505	0.287401	2.35126	1.00225	intergenic	IFT43(dist=25909),GPATCH2L(dist=41228)	chr14	76576001	76577000	chr14:76576001-76577000
chr20_gene_40464	0	0	4.52763	3.67779	0.668747	0	0.0328505	0.287401	2.35126	0.738765	intergenic	CHD6(dist=215868),PTPRT(dist=237392)	chr20	40463001	40464000	chr20:40463001-40464000
chr1_gene_35324	0	0	3.49274	4.68082	1.00312	0	0.0459465	0.287401	2.34675	1.00225	intronic	SMIM12	chr1	35323001	35324000	chr1:35323001-35324000
chr1_gene_67193	0	0	3.49274	4.68082	1.33749	0	0.0459465	0.287401	2.34675	1.22496	intronic	SGIP1	chr1	67192001	67193000	chr1:67192001-67193000
chr1_gene_79702	0	0	3.49274	4.68082	1.67187	0	0.0459465	0.287401	2.34675	1.41785	intergenic	ADGRL4(dist=228506),LOC101927412(dist=1299440)	chr1	79701001	79702000	chr1:79701001-79702000
chr1_gene_202027	0	0	3.49274	4.68082	1.00312	0	0.0459465	0.287401	2.34675	1.00225	intergenic	ELF3(dist=39686),GPR37L1(dist=65029)	chr1	202026001	202027000	chr1:202026001-202027000
chr1_gene_248578	0	0	3.49274	4.68082	2.00624	0	0.0459465	0.287401	2.34675	1.58796	downstream	OR2T1	chr1	248577001	248578000	chr1:248577001-248578000
chr2_gene_47305	0	0	3.49274	4.68082	0.50156	0	0.0459465	0.287401	2.34675	0.586462	downstream	C2orf61,TTC7A	chr2	47304001	47305000	chr2:47304001-47305000
chr3_gene_140491	0	0	3.49274	4.68082	1.17031	0	0.0459465	0.287401	2.34675	1.1179	intergenic	TRIM42(dist=70009),SLC25A36(dist=169662)	chr3	140490001	140491000	chr3:140490001-140491000
chr3_gene_142961	0	0	3.49274	4.68082	1.33749	0	0.0459465	0.287401	2.34675	1.22496	intergenic	CHST2(dist=117145),SLC9A9(dist=23064)	chr3	142960001	142961000	chr3:142960001-142961000
chr3_gene_144910	0	0	3.49274	4.68082	0.835934	0	0.0459465	0.287401	2.34675	0.876514	intergenic	C3orf58(dist=1197791),PLOD2(dist=877228)	chr3	144909001	144910000	chr3:144909001-144910000
chr4_gene_82294	0	0	3.49274	4.68082	2.67499	0	0.0459465	0.287401	2.34675	1.87774	intergenic	PRKG2(dist=156730),RASGEF1B(dist=53547)	chr4	82293001	82294000	chr4:82293001-82294000
chr4_gene_167001	0	0	3.49274	4.68082	1.67187	0	0.0459465	0.287401	2.34675	1.41785	intronic	TLL1	chr4	167000001	167001000	chr4:167000001-167001000
chr6_gene_458	0	0	3.49274	4.68082	0.835934	0	0.0459465	0.287401	2.34675	0.876514	intergenic	IRF4(dist=45558),EXOC2(dist=27138)	chr6	457001	458000	chr6:457001-458000
chr6_gene_139697	0	0	3.49274	4.68082	0.334374	0	0.0459465	0.287401	2.34675	0.416163	upstream	CITED2	chr6	139696001	139697000	chr6:139696001-139697000
chr7_gene_36676	0	0	3.49274	4.68082	2.00624	0	0.0459465	0.287401	2.34675	1.58796	intronic	AOAH	chr7	36675001	36676000	chr7:36675001-36676000
chr8_gene_2202	0	0	3.49274	4.68082	2.17343	0	0.0459465	0.287401	2.34675	1.66604	intergenic	MYOM2(dist=107621),LOC101927815(dist=185219)	chr8	2201001	2202000	chr8:2201001-2202000
chr8_gene_22689	0	0	3.49274	4.68082	1.33749	0	0.0459465	0.287401	2.34675	1.22496	intronic	PEBP4	chr8	22688001	22689000	chr8:22688001-22689000
chr9_gene_37511	0	0	3.49274	4.68082	2.00624	0	0.0459465	0.287401	2.34675	1.58796	UTR3	FBXO10(NM_012166:c.*1655_*1544delins0)	chr9	37510001	37511000	chr9:37510001-37511000
chr10_gene_93558	0	0	3.49274	4.68082	0.50156	0	0.0459465	0.287401	2.34675	0.586462	ncRNA_exonic	TNKS2-AS1	chr10	93557001	93558000	chr10:93557001-93558000
chr11_gene_88334	0	0	3.49274	4.68082	0.50156	0	0.0459465	0.287401	2.34675	0.586462	intronic	GRM5	chr11	88333001	88334000	chr11:88333001-88334000
chr12_gene_7001	0	0	3.49274	4.68082	0.334374	0	0.0459465	0.287401	2.34675	0.416163	downstream	DSTNP2,RPL13P5	chr12	7000001	7001000	chr12:7000001-7001000
chr12_gene_33844	0	0	3.49274	4.68082	1.17031	0	0.0459465	0.287401	2.34675	1.1179	intergenic	SYT10(dist=250247),ALG10(dist=331216)	chr12	33843001	33844000	chr12:33843001-33844000
chr13_gene_78506	0	0	3.49274	4.68082	1.17031	0	0.0459465	0.287401	2.34675	1.1179	intronic	EDNRB	chr13	78505001	78506000	chr13:78505001-78506000
chr14_gene_29982	0	0	3.49274	4.68082	1.33749	0	0.0459465	0.287401	2.34675	1.22496	ncRNA_intronic	MIR548AI	chr14	29981001	29982000	chr14:29981001-29982000
chr14_gene_70637	0	0	3.49274	4.68082	1.00312	0	0.0459465	0.287401	2.34675	1.00225	intronic	SLC8A3	chr14	70636001	70637000	chr14:70636001-70637000
chr16_gene_51853	0	0	3.49274	4.68082	0.50156	0	0.0459465	0.287401	2.34675	0.586462	intergenic	LINC01571(dist=45444),C16orf97(dist=207264)	chr16	51852001	51853000	chr16:51852001-51853000
chr19_gene_53723	0	0	3.49274	4.68082	1.67187	0	0.0459465	0.287401	2.34675	1.41785	downstream	ZNF818P	chr19	53722001	53723000	chr19:53722001-53723000
chr20_gene_46206	0	0	3.49274	4.68082	1.33749	0	0.0459465	0.287401	2.34675	1.22496	intronic	NCOA3	chr20	46205001	46206000	chr20:46205001-46206000
chr21_gene_16725	0	0	3.49274	4.68082	0.334374	0	0.0459465	0.287401	2.34675	0.416163	intergenic	NRIP1(dist=286875),USP25(dist=377344)	chr21	16724001	16725000	chr21:16724001-16725000
chr1_gene_215468	0	0	4.13955	4.01213	4.01248	0	0.00497492	0.231481	2.34365	2.32553	intergenic	KCNK2(dist=56565),KCTD3(dist=272735)	chr1	215467001	215468000	chr1:215467001-215468000
chr2_gene_44261	0	0	4.13955	4.01213	1.50468	0	0.00497492	0.231481	2.34365	1.32463	intergenic	LRPPRC(dist=36857),PPM1B(dist=134942)	chr2	44260001	44261000	chr2:44260001-44261000
chr2_gene_48574	0	0	4.13955	4.01213	0.334374	0	0.00497492	0.231481	2.34365	0.416163	exonic	FOXN2	chr2	48573001	48574000	chr2:48573001-48574000
chr2_gene_164682	0	0	4.13955	4.01213	2.17343	0	0.00497492	0.231481	2.34365	1.66604	intergenic	FIGN(dist=88488),GRB14(dist=666916)	chr2	164681001	164682000	chr2:164681001-164682000
chr3_gene_153522	0	0	4.13955	4.01213	2.00624	0	0.00497492	0.231481	2.34365	1.58796	intergenic	C3orf79(dist=300515),ARHGEF26-AS1(dist=220190)	chr3	153521001	153522000	chr3:153521001-153522000
chr5_gene_56880	0	0	4.13955	4.01213	1.17031	0	0.00497492	0.231481	2.34365	1.1179	ncRNA_intronic	LINCR-0003	chr5	56879001	56880000	chr5:56879001-56880000
chr5_gene_79047	0	0	4.13955	4.01213	1.00312	0	0.00497492	0.231481	2.34365	1.00225	intronic	CMYA5	chr5	79046001	79047000	chr5:79046001-79047000
chr8_gene_119721	0	0	4.13955	4.01213	0.334374	0	0.00497492	0.231481	2.34365	0.416163	ncRNA_intronic	SAMD12-AS1	chr8	119720001	119721000	chr8:119720001-119721000
chr12_gene_119745	0	0	4.13955	4.01213	0.50156	0	0.00497492	0.231481	2.34365	0.586462	upstream	LINC00934	chr12	119744001	119745000	chr12:119744001-119745000
chr13_gene_114057	0	0	4.13955	4.01213	1.17031	0	0.00497492	0.231481	2.34365	1.1179	UTR3	LOC101928841(NM_001304433:c.*1692_*693delins0)	chr13	114056001	114057000	chr13:114056001-114057000
chr15_gene_80835	0	0	4.13955	4.01213	0.50156	0	0.00497492	0.231481	2.34365	0.586462	intronic	ARNT2	chr15	80834001	80835000	chr15:80834001-80835000
chr17_gene_30595	0	0	4.13955	4.01213	0.50156	0	0.00497492	0.231481	2.34365	0.586462	exonic	RHBDL3	chr17	30594001	30595000	chr17:30594001-30595000
chr18_gene_12733	0	0	4.13955	4.01213	0.167187	0	0.00497492	0.231481	2.34365	0.223035	downstream	LOC100996324,PSMG2	chr18	12732001	12733000	chr18:12732001-12733000
chr18_gene_25031	0	0	4.13955	4.01213	0.835934	0	0.00497492	0.231481	2.34365	0.876514	intergenic	CHST9(dist=264699),CDH2(dist=499930)	chr18	25030001	25031000	chr18:25030001-25031000
chr2_gene_161136	0	0	3.75146	4.34648	1.00312	0	0.0233465	0.287401	2.33599	1.00225	exonic	RBMS1	chr2	161135001	161136000	chr2:161135001-161136000
chr3_gene_29321	0	0	3.75146	4.34648	0.50156	0	0.0233465	0.287401	2.33599	0.586462	ncRNA_intronic	RBMS3-AS3	chr3	29320001	29321000	chr3:29320001-29321000
chr3_gene_150851	0	0	3.75146	4.34648	3.67811	0	0.0233465	0.287401	2.33599	2.22593	intronic	MED12L	chr3	150850001	150851000	chr3:150850001-150851000
chr3_gene_152507	0	0	3.75146	4.34648	2.5078	0	0.0233465	0.287401	2.33599	1.81057	intergenic	MBNL1(dist=322432),P2RY1(dist=45736)	chr3	152506001	152507000	chr3:152506001-152507000
chr3_gene_163165	0	0	3.75146	4.34648	3.67811	0	0.0233465	0.287401	2.33599	2.22593	intergenic	LINC01192(dist=142912),MIR1263(dist=724259)	chr3	163164001	163165000	chr3:163164001-163165000
chr5_gene_89698	0	0	3.75146	4.34648	1.67187	0	0.0233465	0.287401	2.33599	1.41785	intronic	CETN3	chr5	89697001	89698000	chr5:89697001-89698000
chr6_gene_156669	0	0	3.75146	4.34648	2.17343	0	0.0233465	0.287401	2.33599	1.66604	intergenic	MIR1202(dist=399988),ARID1B(dist=430064)	chr6	156668001	156669000	chr6:156668001-156669000
chr16_gene_35235	0	0	3.75146	4.34648	3.00936	0	0.0233465	0.287401	2.33599	2.00337	intergenic	FLJ26245(dist=243006),NONE(dist=NONE)	chr16	35234001	35235000	chr16:35234001-35235000
chr20_gene_17345	0	0	3.75146	4.34648	0.334374	0	0.0233465	0.287401	2.33599	0.416163	intronic	PCSK2	chr20	17344001	17345000	chr20:17344001-17345000
chr3_gene_151673	0	0	4.39827	3.67779	1.17031	0	0.0283221	0.287401	2.33286	1.1179	intergenic	AADACL2-AS1(dist=26038),MBNL1-AS1(dist=307405)	chr3	151672001	151673000	chr3:151672001-151673000
chr3_gene_155700	0	0	4.39827	3.67779	4.01248	0	0.0283221	0.287401	2.33286	2.32553	intergenic	GMPS(dist=43481),KCNAB1(dist=138337)	chr3	155699001	155700000	chr3:155699001-155700000
chr5_gene_92515	0	0	4.39827	3.67779	0.50156	0	0.0283221	0.287401	2.33286	0.586462	intergenic	ARRDC3-AS1(dist=1797469),NR2F1-AS1(dist=230062)	chr5	92514001	92515000	chr5:92514001-92515000
chr5_gene_160869	0	0	4.39827	3.67779	0.668747	0	0.0283221	0.287401	2.33286	0.738765	intronic	GABRB2	chr5	160868001	160869000	chr5:160868001-160869000
chr6_gene_57485	0	0	4.39827	3.67779	2.34061	0	0.0283221	0.287401	2.33286	1.74011	intronic	PRIM2	chr6	57484001	57485000	chr6:57484001-57485000
chr6_gene_57835	0	0	4.39827	3.67779	1.00312	0	0.0283221	0.287401	2.33286	1.00225	intergenic	PRIM2(dist=320625),GUSBP4(dist=411159)	chr6	57834001	57835000	chr6:57834001-57835000
chr7_gene_28875	0	0	4.39827	3.67779	1.33749	0	0.0283221	0.287401	2.33286	1.22496	downstream	CREB5	chr7	28874001	28875000	chr7:28874001-28875000
chr13_gene_77857	0	0	4.39827	3.67779	0.334374	0	0.0283221	0.287401	2.33286	0.416163	intronic	MYCBP2	chr13	77856001	77857000	chr13:77856001-77857000
chr16_gene_72837	0	0	4.39827	3.67779	0.167187	0	0.0283221	0.287401	2.33286	0.223035	intronic	ZFHX3	chr16	72836001	72837000	chr16:72836001-72837000
chr17_gene_13528	0	0	4.39827	3.67779	0.167187	0	0.0283221	0.287401	2.33286	0.223035	intergenic	HS3ST3A1(dist=21742),CDRT15P1(dist=399815)	chr17	13527001	13528000	chr17:13527001-13528000
chr17_gene_72783	0	0	4.39827	3.67779	0.50156	0	0.0283221	0.287401	2.33286	0.586462	intronic	TMEM104	chr17	72782001	72783000	chr17:72782001-72783000
chr2_gene_73698	0	0	4.01019	4.01213	0.167187	0	7.72283e-05	0.231481	2.32514	0.223035	intronic	ALMS1	chr2	73697001	73698000	chr2:73697001-73698000
chr2_gene_91794	0	0	4.01019	4.01213	5.51716	0	7.72283e-05	0.231481	2.32514	2.70424	intergenic	NONE(dist=NONE),LOC654342(dist=30709)	chr2	91793001	91794000	chr2:91793001-91794000
chr2_gene_107446	0	0	4.01019	4.01213	2.67499	0	7.72283e-05	0.231481	2.32514	1.87774	intronic	ST6GAL2	chr2	107445001	107446000	chr2:107445001-107446000
chr3_gene_145308	0	0	4.01019	4.01213	4.01248	0	7.72283e-05	0.231481	2.32514	2.32553	intergenic	C3orf58(dist=1595791),PLOD2(dist=479228)	chr3	145307001	145308000	chr3:145307001-145308000
chr3_gene_192966	0	0	4.01019	4.01213	1.50468	0	7.72283e-05	0.231481	2.32514	1.32463	intronic	HRASLS	chr3	192965001	192966000	chr3:192965001-192966000
chr5_gene_113958	0	0	4.01019	4.01213	1.67187	0	7.72283e-05	0.231481	2.32514	1.41785	ncRNA_intronic	LOC101927078	chr5	113957001	113958000	chr5:113957001-113958000
chr6_gene_12857	0	0	4.01019	4.01213	1.50468	0	7.72283e-05	0.231481	2.32514	1.32463	intronic	PHACTR1	chr6	12856001	12857000	chr6:12856001-12857000
chr12_gene_92839	0	0	4.01019	4.01213	0.167187	0	7.72283e-05	0.231481	2.32514	0.223035	intergenic	CLLU1(dist=13271),C12orf74(dist=257619)	chr12	92838001	92839000	chr12:92838001-92839000
chr14_gene_89578	0	0	4.01019	4.01213	0.50156	0	7.72283e-05	0.231481	2.32514	0.586462	intergenic	TTC8(dist=232661),FOXN3(dist=44516)	chr14	89577001	89578000	chr14:89577001-89578000
chr15_gene_72612	0	0	4.01019	4.01213	0.334374	0	7.72283e-05	0.231481	2.32514	0.416163	exonic	CELF6	chr15	72611001	72612000	chr15:72611001-72612000
chr15_gene_79660	0	0	4.01019	4.01213	1.17031	0	7.72283e-05	0.231481	2.32514	1.1179	intronic	TMED3	chr15	79659001	79660000	chr15:79659001-79660000
chr15_gene_97706	0	0	4.01019	4.01213	1.67187	0	7.72283e-05	0.231481	2.32514	1.41785	intergenic	SPATA8(dist=376156),LOC101927286(dist=207601)	chr15	97705001	97706000	chr15:97705001-97706000
chr20_gene_50989	0	0	4.01019	4.01213	2.84217	0	7.72283e-05	0.231481	2.32514	1.94192	intergenic	ZFP64(dist=179477),LINC01524(dist=248377)	chr20	50988001	50989000	chr20:50988001-50989000
chr21_gene_37956	0	0	4.01019	4.01213	1.33749	0	7.72283e-05	0.231481	2.32514	1.22496	upstream	CLDN14	chr21	37955001	37956000	chr21:37955001-37956000
chr22_gene_33544	0	0	4.01019	4.01213	0.668747	0	7.72283e-05	0.231481	2.32514	0.738765	intergenic	SYN3(dist=88624),LARGE(dist=125062)	chr22	33543001	33544000	chr22:33543001-33544000
chr1_gene_58151	0	0	3.6221	4.34648	0.668747	0	0.0288562	0.287401	2.31739	0.738765	intronic	DAB1	chr1	58150001	58151000	chr1:58150001-58151000
chr1_gene_202202	0	0	3.6221	4.34648	0.167187	0	0.0288562	0.287401	2.31739	0.223035	intronic	LGR6	chr1	202201001	202202000	chr1:202201001-202202000
chr1_gene_205182	0	0	3.6221	4.34648	0.668747	0	0.0288562	0.287401	2.31739	0.738765	upstream	DSTYK	chr1	205181001	205182000	chr1:205181001-205182000
chr2_gene_36234	0	0	3.6221	4.34648	0	0	0.0288562	0.287401	2.31739	0	intergenic	LINC01320(dist=1285371),LOC100288911(dist=347892)	chr2	36233001	36234000	chr2:36233001-36234000
chr2_gene_218094	0	0	3.6221	4.34648	1.00312	0	0.0288562	0.287401	2.31739	1.00225	intergenic	LOC101928327(dist=356639),DIRC3(dist=54746)	chr2	218093001	218094000	chr2:218093001-218094000
chr3_gene_73458	0	0	3.6221	4.34648	1.33749	0	0.0288562	0.287401	2.31739	1.22496	intronic	PDZRN3	chr3	73457001	73458000	chr3:73457001-73458000
chr3_gene_104345	0	0	3.6221	4.34648	2.00624	0	0.0288562	0.287401	2.31739	1.58796	intergenic	MIR548A3(dist=397896),ALCAM(dist=740557)	chr3	104344001	104345000	chr3:104344001-104345000
chr3_gene_164488	0	0	3.6221	4.34648	0.835934	0	0.0288562	0.287401	2.31739	0.876514	ncRNA_intronic	LINC01324	chr3	164487001	164488000	chr3:164487001-164488000
chr3_gene_177605	0	0	3.6221	4.34648	1.17031	0	0.0288562	0.287401	2.31739	1.1179	ncRNA_intronic	LOC102724550	chr3	177604001	177605000	chr3:177604001-177605000
chr5_gene_51903	0	0	3.6221	4.34648	0.334374	0	0.0288562	0.287401	2.31739	0.416163	intergenic	ISL1(dist=1211438),PELO(dist=180774)	chr5	51902001	51903000	chr5:51902001-51903000
chr6_gene_9655	0	0	3.6221	4.34648	0.835934	0	0.0288562	0.287401	2.31739	0.876514	intergenic	LOC100506207(dist=868323),TFAP2A(dist=741916)	chr6	9654001	9655000	chr6:9654001-9655000
chr9_gene_100763	0	0	3.6221	4.34648	0.334374	0	0.0288562	0.287401	2.31739	0.416163	intronic	ANP32B	chr9	100762001	100763000	chr9:100762001-100763000
chr11_gene_57437	0	0	3.6221	4.34648	1.83905	0	0.0288562	0.287401	2.31739	1.50541	intronic	ZDHHC5	chr11	57436001	57437000	chr11:57436001-57437000
chr11_gene_115803	0	0	3.6221	4.34648	0.835934	0	0.0288562	0.287401	2.31739	0.876514	intergenic	LINC00900(dist=171083),BUD13(dist=815886)	chr11	115802001	115803000	chr11:115802001-115803000
chr12_gene_25091	0	0	3.6221	4.34648	1.17031	0	0.0288562	0.287401	2.31739	1.1179	intronic	BCAT1	chr12	25090001	25091000	chr12:25090001-25091000
chr13_gene_68110	0	0	3.6221	4.34648	2.34061	0	0.0288562	0.287401	2.31739	1.74011	intergenic	LINC00364(dist=154875),LINC00550(dist=1325417)	chr13	68109001	68110000	chr13:68109001-68110000
chr14_gene_30177	0	0	3.6221	4.34648	1.50468	0	0.0288562	0.287401	2.31739	1.32463	intronic	PRKD1	chr14	30176001	30177000	chr14:30176001-30177000
chr15_gene_60899	0	0	3.6221	4.34648	1.50468	0	0.0288562	0.287401	2.31739	1.32463	ncRNA_intronic	RORA-AS1	chr15	60898001	60899000	chr15:60898001-60899000
chrX_gene_142659	0	0	3.6221	4.34648	0.334374	0	0.0288562	0.287401	2.31739	0.416163	intergenic	SPANXN3(dist=52698),SLITRK4(dist=51595)	chrX	142658001	142659000	chrX:142658001-142659000
chr1_gene_48813	0	0	4.26891	3.67779	2.00624	0	0.0236341	0.287401	2.31422	1.58796	intronic	SPATA6	chr1	48812001	48813000	chr1:48812001-48813000
chr1_gene_164236	0	0	4.26891	3.67779	0.835934	0	0.0236341	0.287401	2.31422	0.876514	intergenic	LOC100422212(dist=842020),PBX1(dist=292597)	chr1	164235001	164236000	chr1:164235001-164236000
chr1_gene_202284	0	0	4.26891	3.67779	1.67187	0	0.0236341	0.287401	2.31422	1.41785	exonic	LGR6	chr1	202283001	202284000	chr1:202283001-202284000
chr3_gene_165595	0	0	4.26891	3.67779	2.17343	0	0.0236341	0.287401	2.31422	1.66604	intergenic	BCHE(dist=38748),ZBBX(dist=1363077)	chr3	165594001	165595000	chr3:165594001-165595000
chr4_gene_21337	0	0	4.26891	3.67779	1.33749	0	0.0236341	0.287401	2.31422	1.22496	intronic	KCNIP4	chr4	21336001	21337000	chr4:21336001-21337000
chr4_gene_184398	0	0	4.26891	3.67779	0.334374	0	0.0236341	0.287401	2.31422	0.416163	intergenic	CDKN2AIP(dist=27952),LOC389247(dist=17890)	chr4	184397001	184398000	chr4:184397001-184398000
chr5_gene_83982	0	0	4.26891	3.67779	1.17031	0	0.0236341	0.287401	2.31422	1.1179	intergenic	EDIL3(dist=300316),NBPF22P(dist=1596262)	chr5	83981001	83982000	chr5:83981001-83982000
chr10_gene_33072	0	0	4.26891	3.67779	0.334374	0	0.0236341	0.287401	2.31422	0.416163	intronic	CCDC7	chr10	33071001	33072000	chr10:33071001-33072000
chr11_gene_8783	0	0	4.26891	3.67779	0.668747	0	0.0236341	0.287401	2.31422	0.738765	intronic	ST5	chr11	8782001	8783000	chr11:8782001-8783000
chr12_gene_76355	0	0	4.26891	3.67779	0	0	0.0236341	0.287401	2.31422	0	intergenic	KRR1(dist=448583),PHLDA1(dist=64227)	chr12	76354001	76355000	chr12:76354001-76355000
chr15_gene_62379	0	0	4.26891	3.67779	0.167187	0	0.0236341	0.287401	2.31422	0.223035	intergenic	C2CD4A(dist=14885),C2CD4B(dist=76737)	chr15	62378001	62379000	chr15:62378001-62379000
chr1_gene_172171	0	0	3.88083	4.01213	1.83905	0	0.00529491	0.231481	2.3064	1.50541	intronic	DNM3	chr1	172170001	172171000	chr1:172170001-172171000
chr2_gene_240989	0	0	3.88083	4.01213	1.33749	0	0.00529491	0.231481	2.3064	1.22496	upstream	OR6B3,PRR21	chr2	240988001	240989000	chr2:240988001-240989000
chr3_gene_25706	0	0	3.88083	4.01213	0.668747	0	0.00529491	0.231481	2.3064	0.738765	exonic	TOP2B	chr3	25705001	25706000	chr3:25705001-25706000
chr3_gene_106928	0	0	3.88083	4.01213	1.00312	0	0.00529491	0.231481	2.3064	1.00225	ncRNA_intronic	LINC00882	chr3	106927001	106928000	chr3:106927001-106928000
chr3_gene_162216	0	0	3.88083	4.01213	1.17031	0	0.00529491	0.231481	2.3064	1.1179	intergenic	OTOL1(dist=993271),LINC01192(dist=679031)	chr3	162215001	162216000	chr3:162215001-162216000
chr3_gene_190747	0	0	3.88083	4.01213	1.33749	0	0.00529491	0.231481	2.3064	1.22496	intergenic	SNAR-I(dist=150162),OSTN(dist=183322)	chr3	190746001	190747000	chr3:190746001-190747000
chr4_gene_37784	0	0	3.88083	4.01213	0.50156	0	0.00529491	0.231481	2.3064	0.586462	intergenic	RELL1(dist=95002),PGM2(dist=44282)	chr4	37783001	37784000	chr4:37783001-37784000
chr4_gene_99969	0	0	3.88083	4.01213	0.167187	0	0.00529491	0.231481	2.3064	0.223035	intronic	METAP1	chr4	99968001	99969000	chr4:99968001-99969000
chr5_gene_163123	0	0	3.88083	4.01213	2.84217	0	0.00529491	0.231481	2.3064	1.94192	intergenic	MAT2B(dist=175642),LOC101927835(dist=752428)	chr5	163122001	163123000	chr5:163122001-163123000
chr7_gene_87241	0	0	3.88083	4.01213	1.50468	0	0.00529491	0.231481	2.3064	1.32463	intronic	ABCB1	chr7	87240001	87241000	chr7:87240001-87241000
chr8_gene_11365	0	0	3.88083	4.01213	1.17031	0	0.00529491	0.231481	2.3064	1.1179	intronic	BLK	chr8	11364001	11365000	chr8:11364001-11365000
chr11_gene_21936	0	0	3.88083	4.01213	2.84217	0	0.00529491	0.231481	2.3064	1.94192	intergenic	NELL1(dist=337772),ANO5(dist=278722)	chr11	21935001	21936000	chr11:21935001-21936000
chr16_gene_12160	0	0	3.88083	4.01213	0.334374	0	0.00529491	0.231481	2.3064	0.416163	intronic	SNX29	chr16	12159001	12160000	chr16:12159001-12160000
chr16_gene_55038	0	0	3.88083	4.01213	1.67187	0	0.00529491	0.231481	2.3064	1.41785	intergenic	IRX5(dist=68606),IRX6(dist=320471)	chr16	55037001	55038000	chr16:55037001-55038000
chr18_gene_51029	0	0	3.88083	4.01213	2.00624	0	0.00529491	0.231481	2.3064	1.58796	intronic	DCC	chr18	51028001	51029000	chr18:51028001-51029000
chr18_gene_59170	0	0	3.88083	4.01213	0.167187	0	0.00529491	0.231481	2.3064	0.223035	intronic	CDH20	chr18	59169001	59170000	chr18:59169001-59170000
chr20_gene_50811	0	0	3.88083	4.01213	0.668747	0	0.00529491	0.231481	2.3064	0.738765	upstream	ZFP64	chr20	50810001	50811000	chr20:50810001-50811000
chr21_gene_43469	0	0	3.88083	4.01213	0.50156	0	0.00529491	0.231481	2.3064	0.586462	intergenic	ZNF295-AS1(dist=22972),UMODL1(dist=14068)	chr21	43468001	43469000	chr21:43468001-43469000
chr1_gene_243019	0	0	4.52763	3.34344	1.00312	0	0.0475325	0.287401	2.30321	1.00225	intergenic	PLD5(dist=330003),LINC01347(dist=200616)	chr1	243018001	243019000	chr1:243018001-243019000
chr5_gene_102069	0	0	4.52763	3.34344	0.50156	0	0.0475325	0.287401	2.30321	0.586462	intergenic	LINC00491(dist=60833),PAM(dist=132527)	chr5	102068001	102069000	chr5:102068001-102069000
chr6_gene_126967	0	0	4.52763	3.34344	1.67187	0	0.0475325	0.287401	2.30321	1.41785	intergenic	MIR588(dist=160142),RSPO3(dist=473048)	chr6	126966001	126967000	chr6:126966001-126967000
chr8_gene_24883	0	0	4.52763	3.34344	1.00312	0	0.0475325	0.287401	2.30321	1.00225	intergenic	NEFL(dist=67618),DOCK5(dist=159287)	chr8	24882001	24883000	chr8:24882001-24883000
chr9_gene_22930	0	0	4.52763	3.34344	1.50468	0	0.0475325	0.287401	2.30321	1.32463	intergenic	LINC01239(dist=104789),LOC101929563(dist=570689)	chr9	22929001	22930000	chr9:22929001-22930000
chr12_gene_93723	0	0	4.52763	3.34344	1.33749	0	0.0475325	0.287401	2.30321	1.22496	ncRNA_intronic	LOC643339	chr12	93722001	93723000	chr12:93722001-93723000
chr12_gene_118797	0	0	4.52763	3.34344	0.835934	0	0.0475325	0.287401	2.30321	0.876514	intronic	TAOK3	chr12	118796001	118797000	chr12:118796001-118797000
chr18_gene_26291	0	0	4.52763	3.34344	3.8453	0	0.0475325	0.287401	2.30321	2.27658	intergenic	CDH2(dist=532556),MIR302F(dist=1587876)	chr18	26290001	26291000	chr18:26290001-26291000
chr18_gene_60833	0	0	4.52763	3.34344	0.835934	0	0.0475325	0.287401	2.30321	0.876514	intronic	BCL2	chr18	60832001	60833000	chr18:60832001-60833000
chr19_gene_40170	0	0	4.52763	3.34344	0	0	0.0475325	0.287401	2.30321	0	upstream	LGALS17A	chr19	40169001	40170000	chr19:40169001-40170000
chr20_gene_25228	0	0	4.52763	3.34344	0.668747	0	0.0475325	0.287401	2.30321	0.738765	upstream	PYGB	chr20	25227001	25228000	chr20:25227001-25228000
chr1_gene_230632	0	0	3.49274	4.34648	1.17031	0	0.0345296	0.287401	2.29854	1.1179	intergenic	PGBD5(dist=69327),COG2(dist=146202)	chr1	230631001	230632000	chr1:230631001-230632000
chr2_gene_26155	0	0	3.49274	4.34648	0.835934	0	0.0345296	0.287401	2.29854	0.876514	intronic	KIF3C	chr2	26154001	26155000	chr2:26154001-26155000
chr2_gene_66075	0	0	3.49274	4.34648	2.17343	0	0.0345296	0.287401	2.29854	1.66604	intergenic	SPRED2(dist=414345),MIR4778(dist=510381)	chr2	66074001	66075000	chr2:66074001-66075000
chr2_gene_150659	0	0	3.49274	4.34648	1.67187	0	0.0345296	0.287401	2.29854	1.41785	ncRNA_intronic	LOC101929231	chr2	150658001	150659000	chr2:150658001-150659000
chr3_gene_70007	0	0	3.49274	4.34648	2.17343	0	0.0345296	0.287401	2.29854	1.66604	intronic	MITF	chr3	70006001	70007000	chr3:70006001-70007000
chr3_gene_152307	0	0	3.49274	4.34648	0.668747	0	0.0345296	0.287401	2.29854	0.738765	intergenic	MBNL1(dist=122432),P2RY1(dist=245736)	chr3	152306001	152307000	chr3:152306001-152307000
chr4_gene_46165	0	0	3.49274	4.34648	1.50468	0	0.0345296	0.287401	2.29854	1.32463	intergenic	GABRG1(dist=37919),GABRA2(dist=86581)	chr4	46164001	46165000	chr4:46164001-46165000
chr5_gene_167943	0	0	3.49274	4.34648	1.00312	0	0.0345296	0.287401	2.29854	1.00225	intronic	RARS	chr5	167942001	167943000	chr5:167942001-167943000
chr7_gene_121392	0	0	3.49274	4.34648	4.84842	0	0.0345296	0.287401	2.29854	2.54805	intergenic	FAM3C(dist=354579),PTPRZ1(dist=121159)	chr7	121391001	121392000	chr7:121391001-121392000
chr9_gene_13494	0	0	3.49274	4.34648	1.83905	0	0.0345296	0.287401	2.29854	1.50541	intergenic	FLJ41200(dist=61673),LINC00583(dist=433970)	chr9	13493001	13494000	chr9:13493001-13494000
chr11_gene_132319	0	0	3.49274	4.34648	0.835934	0	0.0345296	0.287401	2.29854	0.876514	intronic	OPCML	chr11	132318001	132319000	chr11:132318001-132319000
chr12_gene_100064	0	0	3.49274	4.34648	2.00624	0	0.0345296	0.287401	2.29854	1.58796	intronic	ANKS1B	chr12	100063001	100064000	chr12:100063001-100064000
chr12_gene_125572	0	0	3.49274	4.34648	0.334374	0	0.0345296	0.287401	2.29854	0.416163	intronic	AACS	chr12	125571001	125572000	chr12:125571001-125572000
chr13_gene_44719	0	0	3.49274	4.34648	1.17031	0	0.0345296	0.287401	2.29854	1.1179	exonic	SMIM2	chr13	44718001	44719000	chr13:44718001-44719000
chr14_gene_79142	0	0	3.49274	4.34648	0.50156	0	0.0345296	0.287401	2.29854	0.586462	intronic	NRXN3	chr14	79141001	79142000	chr14:79141001-79142000
chr16_gene_25784	0	0	3.49274	4.34648	0.835934	0	0.0345296	0.287401	2.29854	0.876514	intronic	HS3ST4	chr16	25783001	25784000	chr16:25783001-25784000
chr1_gene_203075	0	0	4.13955	3.67779	2.17343	0	0.0187803	0.287401	2.29533	1.66604	intergenic	MYOG(dist=18835),ADORA1(dist=21836)	chr1	203074001	203075000	chr1:203074001-203075000
chr1_gene_209593	0	0	4.13955	3.67779	1.00312	0	0.0187803	0.287401	2.29533	1.00225	upstream	MIR205HG	chr1	209592001	209593000	chr1:209592001-209593000
chr2_gene_29660	0	0	4.13955	3.67779	0.835934	0	0.0187803	0.287401	2.29533	0.876514	intronic	ALK	chr2	29659001	29660000	chr2:29659001-29660000
chr3_gene_98565	0	0	4.13955	3.67779	1.17031	0	0.0187803	0.287401	2.29533	1.1179	intronic	DCBLD2	chr3	98564001	98565000	chr3:98564001-98565000
chr3_gene_100922	0	0	4.13955	3.67779	0.167187	0	0.0187803	0.287401	2.29533	0.223035	intergenic	ABI3BP(dist=208667),IMPG2(dist=19390)	chr3	100921001	100922000	chr3:100921001-100922000
chr3_gene_192102	0	0	4.13955	3.67779	1.00312	0	0.0187803	0.287401	2.29533	1.00225	intronic	FGF12	chr3	192101001	192102000	chr3:192101001-192102000
chr8_gene_105511	0	0	4.13955	3.67779	0.334374	0	0.0187803	0.287401	2.29533	0.416163	exonic	LRP12	chr8	105510001	105511000	chr8:105510001-105511000
chr8_gene_141074	0	0	4.13955	3.67779	1.67187	0	0.0187803	0.287401	2.29533	1.41785	intronic	TRAPPC9	chr8	141073001	141074000	chr8:141073001-141074000
chr10_gene_114068	0	0	4.13955	3.67779	1.67187	0	0.0187803	0.287401	2.29533	1.41785	ncRNA_exonic	GUCY2GP	chr10	114067001	114068000	chr10:114067001-114068000
chr15_gene_58290	0	0	4.13955	3.67779	0.668747	0	0.0187803	0.287401	2.29533	0.738765	intronic	ALDH1A2	chr15	58289001	58290000	chr15:58289001-58290000
chr19_gene_38769	0	0	4.13955	3.67779	3.00936	0	0.0187803	0.287401	2.29533	2.00337	intronic	SPINT2	chr19	38768001	38769000	chr19:38768001-38769000
chr1_gene_159750	0	0	3.75146	4.01213	2.00624	0	0.0106835	0.287401	2.28741	1.58796	upstream	DUSP23	chr1	159749001	159750000	chr1:159749001-159750000
chr1_gene_238664	0	0	3.75146	4.01213	2.00624	0	0.0106835	0.287401	2.28741	1.58796	intergenic	LINC01139(dist=13684),CHRM3(dist=1128373)	chr1	238663001	238664000	chr1:238663001-238664000
chr2_gene_50261	0	0	3.75146	4.01213	1.33749	0	0.0106835	0.287401	2.28741	1.22496	intronic	NRXN1	chr2	50260001	50261000	chr2:50260001-50261000
chr3_gene_25469	0	0	3.75146	4.01213	0.668747	0	0.0106835	0.287401	2.28741	0.738765	intronic	RARB	chr3	25468001	25469000	chr3:25468001-25469000
chr3_gene_157825	0	0	3.75146	4.01213	1.33749	0	0.0106835	0.287401	2.28741	1.22496	upstream	RSRC1,SHOX2	chr3	157824001	157825000	chr3:157824001-157825000
chr4_gene_4902	0	0	3.75146	4.01213	0.835934	0	0.0106835	0.287401	2.28741	0.876514	intergenic	MSX1(dist=35341),LOC101928306(dist=20535)	chr4	4901001	4902000	chr4:4901001-4902000
chr4_gene_31857	0	0	3.75146	4.01213	2.34061	0	0.0106835	0.287401	2.28741	1.74011	intergenic	LOC102723778(dist=642705),LOC102723828(dist=142001)	chr4	31856001	31857000	chr4:31856001-31857000
chr4_gene_142354	0	0	3.75146	4.01213	1.83905	0	0.0106835	0.287401	2.28741	1.50541	intergenic	LOC100507639(dist=99230),IL15(dist=203749)	chr4	142353001	142354000	chr4:142353001-142354000
chr5_gene_81880	0	0	3.75146	4.01213	0.167187	0	0.0106835	0.287401	2.28741	0.223035	intergenic	ATP6AP1L(dist=264536),MIR3977(dist=255974)	chr5	81879001	81880000	chr5:81879001-81880000
chr6_gene_136994	0	0	3.75146	4.01213	0	0	0.0106835	0.287401	2.28741	0	intronic	MAP3K5	chr6	136993001	136994000	chr6:136993001-136994000
chr7_gene_115121	0	0	3.75146	4.01213	1.33749	0	0.0106835	0.287401	2.28741	1.22496	intergenic	LINC01392(dist=248592),TFEC(dist=454202)	chr7	115120001	115121000	chr7:115120001-115121000
chr8_gene_22419	0	0	3.75146	4.01213	0.334374	0	0.0106835	0.287401	2.28741	0.416163	exonic	SORBS3	chr8	22418001	22419000	chr8:22418001-22419000
chr9_gene_122078	0	0	3.75146	4.01213	1.17031	0	0.0106835	0.287401	2.28741	1.1179	intronic	BRINP1	chr9	122077001	122078000	chr9:122077001-122078000
chr10_gene_112812	0	0	3.75146	4.01213	1.50468	0	0.0106835	0.287401	2.28741	1.32463	intergenic	SHOC2(dist=37576),ADRA2A(dist=24790)	chr10	112811001	112812000	chr10:112811001-112812000
chr12_gene_29830	0	0	3.75146	4.01213	0.50156	0	0.0106835	0.287401	2.28741	0.586462	intronic	TMTC1	chr12	29829001	29830000	chr12:29829001-29830000
chr12_gene_117454	0	0	3.75146	4.01213	0.167187	0	0.0106835	0.287401	2.28741	0.223035	intronic	FBXW8	chr12	117453001	117454000	chr12:117453001-117454000
chr13_gene_56217	0	0	3.75146	4.01213	2.34061	0	0.0106835	0.287401	2.28741	1.74011	intergenic	MIR5007(dist=467318),PRR20D(dist=1498052)	chr13	56216001	56217000	chr13:56216001-56217000
chr14_gene_63127	0	0	3.75146	4.01213	1.00312	0	0.0106835	0.287401	2.28741	1.00225	intergenic	LINC00644(dist=519310),KCNH5(dist=46291)	chr14	63126001	63127000	chr14:63126001-63127000
chr14_gene_76280	0	0	3.75146	4.01213	1.00312	0	0.0106835	0.287401	2.28741	1.00225	intronic	TTLL5	chr14	76279001	76280000	chr14:76279001-76280000
chr15_gene_84516	0	0	3.75146	4.01213	1.50468	0	0.0106835	0.287401	2.28741	1.32463	intronic	ADAMTSL3	chr15	84515001	84516000	chr15:84515001-84516000
chr15_gene_98700	0	0	3.75146	4.01213	1.17031	0	0.0106835	0.287401	2.28741	1.1179	intergenic	LINC01582(dist=67019),FAM169B(dist=280391)	chr15	98699001	98700000	chr15:98699001-98700000
chr17_gene_66658	0	0	3.75146	4.01213	1.33749	0	0.0106835	0.287401	2.28741	1.22496	ncRNA_intronic	LINC01482	chr17	66657001	66658000	chr17:66657001-66658000
chr1_gene_49884	0	0	4.39827	3.34344	3.17655	0	0.043105	0.287401	2.28418	2.06231	ncRNA_intronic	AGBL4-IT1	chr1	49883001	49884000	chr1:49883001-49884000
chr1_gene_79239	0	0	4.39827	3.34344	2.5078	0	0.043105	0.287401	2.28418	1.81057	intergenic	IFI44(dist=108238),ADGRL4(dist=116449)	chr1	79238001	79239000	chr1:79238001-79239000
chr1_gene_81588	0	0	4.39827	3.34344	1.17031	0	0.043105	0.287401	2.28418	1.1179	intergenic	LOC101927412(dist=474528),LOC101927434(dist=391565)	chr1	81587001	81588000	chr1:81587001-81588000
chr1_gene_145025	0	0	4.39827	3.34344	3.17655	0	0.043105	0.287401	2.28418	2.06231	intronic	NBPF20,NBPF9,PDE4DIP	chr1	145024001	145025000	chr1:145024001-145025000
chr1_gene_212364	0	0	4.39827	3.34344	0.334374	0	0.043105	0.287401	2.28418	0.416163	intergenic	DTL(dist=84653),LOC101929541(dist=22344)	chr1	212363001	212364000	chr1:212363001-212364000
chr1_gene_223089	0	0	4.39827	3.34344	1.17031	0	0.043105	0.287401	2.28418	1.1179	intronic	DISP1	chr1	223088001	223089000	chr1:223088001-223089000
chr3_gene_68143	0	0	4.39827	3.34344	1.67187	0	0.043105	0.287401	2.28418	1.41785	intronic	FAM19A1	chr3	68142001	68143000	chr3:68142001-68143000
chr3_gene_184920	0	0	4.39827	3.34344	2.00624	0	0.043105	0.287401	2.28418	1.58796	intronic	EHHADH	chr3	184919001	184920000	chr3:184919001-184920000
chr3_gene_193218	0	0	4.39827	3.34344	1.33749	0	0.043105	0.287401	2.28418	1.22496	intronic	ATP13A4	chr3	193217001	193218000	chr3:193217001-193218000
chr9_gene_22468	0	0	4.39827	3.34344	1.00312	0	0.043105	0.287401	2.28418	1.00225	intergenic	DMRTA1(dist=14529),LINC01239(dist=178199)	chr9	22467001	22468000	chr9:22467001-22468000
chr11_gene_102847	0	0	4.39827	3.34344	0.50156	0	0.043105	0.287401	2.28418	0.586462	intergenic	MMP13(dist=19538),DCUN1D5(dist=74413)	chr11	102846001	102847000	chr11:102846001-102847000
chr12_gene_3576	0	0	4.39827	3.34344	2.00624	0	0.043105	0.287401	2.28418	1.58796	intronic	PRMT8	chr12	3575001	3576000	chr12:3575001-3576000
chr15_gene_64882	0	0	4.39827	3.34344	1.83905	0	0.043105	0.287401	2.28418	1.50541	intronic	ZNF609	chr15	64881001	64882000	chr15:64881001-64882000
chr15_gene_101664	0	0	4.39827	3.34344	1.83905	0	0.043105	0.287401	2.28418	1.50541	intergenic	LRRK1(dist=52684),CHSY1(dist=51928)	chr15	101663001	101664000	chr15:101663001-101664000
chr18_gene_775	0	0	4.39827	3.34344	1.00312	0	0.043105	0.287401	2.28418	1.00225	intronic	YES1	chr18	774001	775000	chr18:774001-775000
chr18_gene_23649	0	0	4.39827	3.34344	1.00312	0	0.043105	0.287401	2.28418	1.00225	intronic	SS18	chr18	23648001	23649000	chr18:23648001-23649000
chr1_gene_120503	0	0	3.36338	4.34648	0.334374	0	0.0403703	0.287401	2.27945	0.416163	exonic	NOTCH2	chr1	120502001	120503000	chr1:120502001-120503000
chr1_gene_225645	0	0	3.36338	4.34648	0.167187	0	0.0403703	0.287401	2.27945	0.223035	intergenic	LBR(dist=27444),ENAH(dist=29534)	chr1	225644001	225645000	chr1:225644001-225645000
chr3_gene_178324	0	0	3.36338	4.34648	0.835934	0	0.0403703	0.287401	2.27945	0.876514	ncRNA_intronic	KCNMB2-AS1	chr3	178323001	178324000	chr3:178323001-178324000
chr4_gene_110980	0	0	3.36338	4.34648	0.835934	0	0.0403703	0.287401	2.27945	0.876514	intronic	ELOVL6	chr4	110979001	110980000	chr4:110979001-110980000
chr5_gene_85784	0	0	3.36338	4.34648	0.50156	0	0.0403703	0.287401	2.27945	0.586462	intergenic	NBPF22P(dist=189636),COX7C(dist=129784)	chr5	85783001	85784000	chr5:85783001-85784000
chr7_gene_142017	0	0	3.36338	4.34648	1.17031	0	0.0403703	0.287401	2.27945	1.1179	intergenic	TRY2P(dist=43933),MTRNR2L6(dist=357131)	chr7	142016001	142017000	chr7:142016001-142017000
chr8_gene_113376	0	0	3.36338	4.34648	0.334374	0	0.0403703	0.287401	2.27945	0.416163	intronic	CSMD3	chr8	113375001	113376000	chr8:113375001-113376000
chr10_gene_103254	0	0	3.36338	4.34648	0.50156	0	0.0403703	0.287401	2.27945	0.586462	intronic	BTRC	chr10	103253001	103254000	chr10:103253001-103254000
chr12_gene_1760	0	0	3.36338	4.34648	0.50156	0	0.0403703	0.287401	2.27945	0.586462	downstream	MIR3649,WNT5B	chr12	1759001	1760000	chr12:1759001-1760000
chr12_gene_108456	0	0	3.36338	4.34648	1.00312	0	0.0403703	0.287401	2.27945	1.00225	intergenic	LOC728739(dist=157453),WSCD2(dist=67248)	chr12	108455001	108456000	chr12:108455001-108456000
chr12_gene_121122	0	0	3.36338	4.34648	0.334374	0	0.0403703	0.287401	2.27945	0.416163	upstream	MLEC	chr12	121121001	121122000	chr12:121121001-121122000
chr14_gene_98236	0	0	3.36338	4.34648	0	0	0.0403703	0.287401	2.27945	0	intergenic	LOC100129345(dist=82006),LINC01550(dist=155947)	chr14	98235001	98236000	chr14:98235001-98236000
chr16_gene_87685	0	0	3.36338	4.34648	0.167187	0	0.0403703	0.287401	2.27945	0.223035	intronic	JPH3	chr16	87684001	87685000	chr16:87684001-87685000
chr18_gene_4583	0	0	3.36338	4.34648	0.668747	0	0.0403703	0.287401	2.27945	0.738765	intergenic	DLGAP1(dist=126735),C18orf42(dist=560672)	chr18	4582001	4583000	chr18:4582001-4583000
chr1_gene_26048	0	0	4.01019	3.67779	1.67187	0	0.0137539	0.287401	2.2762	1.41785	intronic	MAN1C1	chr1	26047001	26048000	chr1:26047001-26048000
chr1_gene_48415	0	0	4.01019	3.67779	1.50468	0	0.0137539	0.287401	2.2762	1.32463	intronic	TRABD2B	chr1	48414001	48415000	chr1:48414001-48415000
chr1_gene_232702	0	0	4.01019	3.67779	2.84217	0	0.0137539	0.287401	2.2762	1.94192	intergenic	SIPA1L2(dist=49758),LOC101927683(dist=161000)	chr1	232701001	232702000	chr1:232701001-232702000
chr2_gene_193019	0	0	4.01019	3.67779	3.17655	0	0.0137539	0.287401	2.2762	2.06231	intronic	TMEFF2	chr2	193018001	193019000	chr2:193018001-193019000
chr3_gene_160868	0	0	4.01019	3.67779	3.00936	0	0.0137539	0.287401	2.2762	2.00337	intergenic	B3GALNT1(dist=43841),NMD3(dist=71099)	chr3	160867001	160868000	chr3:160867001-160868000
chr4_gene_36582	0	0	4.01019	3.67779	1.50468	0	0.0137539	0.287401	2.2762	1.32463	intergenic	MIR1255B1(dist=152951),MIR4801(dist=661532)	chr4	36581001	36582000	chr4:36581001-36582000
chr4_gene_54977	0	0	4.01019	3.67779	0.334374	0	0.0137539	0.287401	2.2762	0.416163	downstream	GSX2	chr4	54976001	54977000	chr4:54976001-54977000
chr4_gene_80608	0	0	4.01019	3.67779	1.33749	0	0.0137539	0.287401	2.2762	1.22496	intergenic	LINC00989(dist=109387),PCAT4(dist=140625)	chr4	80607001	80608000	chr4:80607001-80608000
chr4_gene_190603	0	0	4.01019	3.67779	2.34061	0	0.0137539	0.287401	2.2762	1.74011	intergenic	LINC01262(dist=19361),FRG1(dist=258974)	chr4	190602001	190603000	chr4:190602001-190603000
chr6_gene_42398	0	0	4.01019	3.67779	1.67187	0	0.0137539	0.287401	2.2762	1.41785	intronic	TRERF1	chr6	42397001	42398000	chr6:42397001-42398000
chr6_gene_129063	0	0	4.01019	3.67779	0.334374	0	0.0137539	0.287401	2.2762	0.416163	intergenic	PTPRK(dist=220182),LAMA2(dist=141286)	chr6	129062001	129063000	chr6:129062001-129063000
chr6_gene_133750	0	0	4.01019	3.67779	2.84217	0	0.0137539	0.287401	2.2762	1.94192	intronic	EYA4	chr6	133749001	133750000	chr6:133749001-133750000
chr8_gene_25602	0	0	4.01019	3.67779	1.83905	0	0.0137539	0.287401	2.2762	1.50541	intergenic	CDCA2(dist=235576),EBF2(dist=97246)	chr8	25601001	25602000	chr8:25601001-25602000
chr10_gene_113912	0	0	4.01019	3.67779	1.67187	0	0.0137539	0.287401	2.2762	1.41785	UTR3	GPAM(NM_020918:c.*2307_*1308delins0,NM_001244949:c.*2307_*1308delins0)	chr10	113911001	113912000	chr10:113911001-113912000
chr12_gene_32061	0	0	4.01019	3.67779	4.34686	0	0.0137539	0.287401	2.2762	2.41869	intergenic	H3F3C(dist=114826),KIAA1551(dist=51353)	chr12	32060001	32061000	chr12:32060001-32061000
chr12_gene_74460	0	0	4.01019	3.67779	0.334374	0	0.0137539	0.287401	2.2762	0.416163	intergenic	LOC101928137(dist=856904),LOC100507377(dist=66956)	chr12	74459001	74460000	chr12:74459001-74460000
chr13_gene_40875	0	0	4.01019	3.67779	2.67499	0	0.0137539	0.287401	2.2762	1.87774	intergenic	LINC00548(dist=79362),LINC00598(dist=46271)	chr13	40874001	40875000	chr13:40874001-40875000
chr18_gene_11830	0	0	4.01019	3.67779	1.83905	0	0.0137539	0.287401	2.2762	1.50541	intronic	GNAL	chr18	11829001	11830000	chr18:11829001-11830000
chr18_gene_48635	0	0	4.01019	3.67779	1.33749	0	0.0137539	0.287401	2.2762	1.22496	intergenic	SMAD4(dist=22590),MEX3C(dist=65920)	chr18	48634001	48635000	chr18:48634001-48635000
chr20_gene_8613	0	0	4.01019	3.67779	0.835934	0	0.0137539	0.287401	2.2762	0.876514	intronic	PLCB1	chr20	8612001	8613000	chr20:8612001-8613000
chr20_gene_41108	0	0	4.01019	3.67779	1.00312	0	0.0137539	0.287401	2.2762	1.00225	intronic	PTPRT	chr20	41107001	41108000	chr20:41107001-41108000
chr1_gene_56511	0	0	3.6221	4.01213	0.50156	0	0.0162481	0.287401	2.26817	0.586462	intergenic	MIR4422(dist=818605),PPAP2B(dist=449419)	chr1	56510001	56511000	chr1:56510001-56511000
chr1_gene_226670	0	0	3.6221	4.01213	2.17343	0	0.0162481	0.287401	2.26817	1.66604	intergenic	PARP1(dist=73200),C1orf95(dist=66501)	chr1	226669001	226670000	chr1:226669001-226670000
chr3_gene_122793	0	0	3.6221	4.01213	2.34061	0	0.0162481	0.287401	2.26817	1.74011	intronic	PDIA5	chr3	122792001	122793000	chr3:122792001-122793000
chr3_gene_151285	0	0	3.6221	4.01213	2.5078	0	0.0162481	0.287401	2.26817	1.81057	upstream	MIR5186	chr3	151284001	151285000	chr3:151284001-151285000
chr3_gene_187954	0	0	3.6221	4.01213	2.67499	0	0.0162481	0.287401	2.26817	1.87774	intronic	LPP	chr3	187953001	187954000	chr3:187953001-187954000
chr7_gene_152059	0	0	3.6221	4.01213	1.33749	0	0.0162481	0.287401	2.26817	1.22496	intronic	KMT2C	chr7	152058001	152059000	chr7:152058001-152059000
chr8_gene_43474	0	0	3.6221	4.01213	1.17031	0	0.0162481	0.287401	2.26817	1.1179	intergenic	POTEA(dist=254673),NONE(dist=NONE)	chr8	43473001	43474000	chr8:43473001-43474000
chr8_gene_105557	0	0	3.6221	4.01213	3.17655	0	0.0162481	0.287401	2.26817	2.06231	intronic	LRP12	chr8	105556001	105557000	chr8:105556001-105557000
chr9_gene_135195	0	0	3.6221	4.01213	2.67499	0	0.0162481	0.287401	2.26817	1.87774	intronic	SETX	chr9	135194001	135195000	chr9:135194001-135195000
chr11_gene_17994	0	0	3.6221	4.01213	1.33749	0	0.0162481	0.287401	2.26817	1.22496	intronic	SERGEF	chr11	17993001	17994000	chr11:17993001-17994000
chr11_gene_119538	0	0	3.6221	4.01213	1.00312	0	0.0162481	0.287401	2.26817	1.00225	intronic	PVRL1	chr11	119537001	119538000	chr11:119537001-119538000
chr12_gene_33897	0	0	3.6221	4.01213	0.668747	0	0.0162481	0.287401	2.26817	0.738765	intergenic	SYT10(dist=303247),ALG10(dist=278216)	chr12	33896001	33897000	chr12:33896001-33897000
chr12_gene_89318	0	0	3.6221	4.01213	1.33749	0	0.0162481	0.287401	2.26817	1.22496	intergenic	KITLG(dist=342751),LOC728084(dist=86903)	chr12	89317001	89318000	chr12:89317001-89318000
chr13_gene_38602	0	0	3.6221	4.01213	2.00624	0	0.0162481	0.287401	2.26817	1.58796	intergenic	TRPC4(dist=157062),LINC00571(dist=22954)	chr13	38601001	38602000	chr13:38601001-38602000
chr18_gene_51964	0	0	3.6221	4.01213	1.00312	0	0.0162481	0.287401	2.26817	1.00225	intergenic	C18orf54(dist=54596),DYNAP(dist=294390)	chr18	51963001	51964000	chr18:51963001-51964000
chr19_gene_12739	0	0	3.6221	4.01213	1.67187	0	0.0162481	0.287401	2.26817	1.41785	exonic	ZNF791	chr19	12738001	12739000	chr19:12738001-12739000
chr20_gene_12992	0	0	3.6221	4.01213	0.668747	0	0.0162481	0.287401	2.26817	0.738765	intronic	SPTLC3	chr20	12991001	12992000	chr20:12991001-12992000
chr1_gene_22635	0	0	4.26891	3.34344	2.00624	0	0.0385092	0.287401	2.26489	1.58796	intergenic	MIR4418(dist=41208),ZBTB40(dist=143344)	chr1	22634001	22635000	chr1:22634001-22635000
chr1_gene_53469	0	0	4.26891	3.34344	0.668747	0	0.0385092	0.287401	2.26489	0.738765	intronic	SCP2	chr1	53468001	53469000	chr1:53468001-53469000
chr1_gene_228885	0	0	4.26891	3.34344	1.50468	0	0.0385092	0.287401	2.26489	1.32463	downstream	RHOU	chr1	228884001	228885000	chr1:228884001-228885000
chr1_gene_245691	0	0	4.26891	3.34344	1.50468	0	0.0385092	0.287401	2.26489	1.32463	intronic	KIF26B	chr1	245690001	245691000	chr1:245690001-245691000
chr3_gene_17235	0	0	4.26891	3.34344	0.334374	0	0.0385092	0.287401	2.26489	0.416163	intronic	TBC1D5	chr3	17234001	17235000	chr3:17234001-17235000
chr3_gene_59271	0	0	4.26891	3.34344	0	0	0.0385092	0.287401	2.26489	0	intergenic	C3orf67(dist=234286),FHIT(dist=464036)	chr3	59270001	59271000	chr3:59270001-59271000
chr3_gene_168203	0	0	4.26891	3.34344	0	0	0.0385092	0.287401	2.26489	0	ncRNA_intronic	EGFEM1P	chr3	168202001	168203000	chr3:168202001-168203000
chr5_gene_67576	0	0	4.26891	3.34344	0.835934	0	0.0385092	0.287401	2.26489	0.876514	exonic	PIK3R1	chr5	67575001	67576000	chr5:67575001-67576000
chr7_gene_48295	0	0	4.26891	3.34344	0.334374	0	0.0385092	0.287401	2.26489	0.416163	intronic	ABCA13	chr7	48294001	48295000	chr7:48294001-48295000
chr9_gene_1630	0	0	4.26891	3.34344	1.00312	0	0.0385092	0.287401	2.26489	1.00225	intergenic	DMRT2(dist=571447),SMARCA2(dist=385219)	chr9	1629001	1630000	chr9:1629001-1630000
chr11_gene_72266	0	0	4.26891	3.34344	1.33749	0	0.0385092	0.287401	2.26489	1.22496	intergenic	CLPB(dist=119277),LINC01537(dist=15700)	chr11	72265001	72266000	chr11:72265001-72266000
chr11_gene_115784	0	0	4.26891	3.34344	1.50468	0	0.0385092	0.287401	2.26489	1.32463	intergenic	LINC00900(dist=152083),BUD13(dist=834886)	chr11	115783001	115784000	chr11:115783001-115784000
chr12_gene_86579	0	0	4.26891	3.34344	1.67187	0	0.0385092	0.287401	2.26489	1.41785	intronic	MGAT4C	chr12	86578001	86579000	chr12:86578001-86579000
chr14_gene_57661	0	0	4.26891	3.34344	0.668747	0	0.0385092	0.287401	2.26489	0.738765	downstream	EXOC5	chr14	57660001	57661000	chr14:57660001-57661000
chr17_gene_62596	0	0	4.26891	3.34344	0.835934	0	0.0385092	0.287401	2.26489	0.876514	intronic	SMURF2	chr17	62595001	62596000	chr17:62595001-62596000
chr1_gene_57274	0	0	3.23402	4.34648	0.167187	0	0.0463816	0.287401	2.2601	0.223035	intronic	C1orf168	chr1	57273001	57274000	chr1:57273001-57274000
chr1_gene_91685	0	0	3.23402	4.34648	0.668747	0	0.0463816	0.287401	2.2601	0.738765	intergenic	ZNF644(dist=196189),HFM1(dist=41323)	chr1	91684001	91685000	chr1:91684001-91685000
chr1_gene_110452	0	0	3.23402	4.34648	0.50156	0	0.0463816	0.287401	2.2601	0.586462	upstream	CSF1	chr1	110451001	110452000	chr1:110451001-110452000
chr1_gene_117094	0	0	3.23402	4.34648	0.668747	0	0.0463816	0.287401	2.2601	0.738765	intronic	CD58	chr1	117093001	117094000	chr1:117093001-117094000
chr1_gene_221782	0	0	3.23402	4.34648	1.50468	0	0.0463816	0.287401	2.2601	1.32463	intergenic	C1orf140(dist=271363),DUSP10(dist=92762)	chr1	221781001	221782000	chr1:221781001-221782000
chr1_gene_224845	0	0	3.23402	4.34648	2.34061	0	0.0463816	0.287401	2.2601	1.74011	intronic	CNIH3	chr1	224844001	224845000	chr1:224844001-224845000
chr2_gene_162031	0	0	3.23402	4.34648	2.00624	0	0.0463816	0.287401	2.2601	1.58796	intronic	TANK	chr2	162030001	162031000	chr2:162030001-162031000
chr2_gene_183019	0	0	3.23402	4.34648	0.334374	0	0.0463816	0.287401	2.2601	0.416163	intronic	PDE1A	chr2	183018001	183019000	chr2:183018001-183019000
chr3_gene_67252	0	0	3.23402	4.34648	0.668747	0	0.0463816	0.287401	2.2601	0.738765	intergenic	KBTBD8(dist=189369),MIR4272(dist=23888)	chr3	67251001	67252000	chr3:67251001-67252000
chr3_gene_125383	0	0	3.23402	4.34648	1.17031	0	0.0463816	0.287401	2.2601	1.1179	intergenic	OSBPL11(dist=67620),MIR548I1(dist=126247)	chr3	125382001	125383000	chr3:125382001-125383000
chr4_gene_164242	0	0	3.23402	4.34648	1.00312	0	0.0463816	0.287401	2.2601	1.00225	downstream	NPY1R	chr4	164241001	164242000	chr4:164241001-164242000
chr4_gene_168102	0	0	3.23402	4.34648	2.34061	0	0.0463816	0.287401	2.2601	1.74011	intronic	SPOCK3	chr4	168101001	168102000	chr4:168101001-168102000
chr4_gene_188316	0	0	3.23402	4.34648	2.84217	0	0.0463816	0.287401	2.2601	1.94192	ncRNA_intronic	LOC339975	chr4	188315001	188316000	chr4:188315001-188316000
chr5_gene_126358	0	0	3.23402	4.34648	1.67187	0	0.0463816	0.287401	2.2601	1.41785	intronic	MARCH3	chr5	126357001	126358000	chr5:126357001-126358000
chr5_gene_133176	0	0	3.23402	4.34648	0.668747	0	0.0463816	0.287401	2.2601	0.738765	intergenic	FSTL4(dist=226778),C5orf15(dist=115198)	chr5	133175001	133176000	chr5:133175001-133176000
chr6_gene_57486	0	0	3.23402	4.34648	2.5078	0	0.0463816	0.287401	2.2601	1.81057	intronic	PRIM2	chr6	57485001	57486000	chr6:57485001-57486000
chr8_gene_49922	0	0	3.23402	4.34648	1.50468	0	0.0463816	0.287401	2.2601	1.32463	intergenic	SNAI2(dist=87002),C8orf22(dist=44895)	chr8	49921001	49922000	chr8:49921001-49922000
chr10_gene_99264	0	0	3.23402	4.34648	1.50468	0	0.0463816	0.287401	2.2601	1.32463	intronic	UBTD1	chr10	99263001	99264000	chr10:99263001-99264000
chr11_gene_96960	0	0	3.23402	4.34648	0.50156	0	0.0463816	0.287401	2.2601	0.586462	intergenic	JRKL-AS1(dist=718960),CNTN5(dist=1931706)	chr11	96959001	96960000	chr11:96959001-96960000
chr11_gene_117508	0	0	3.23402	4.34648	1.00312	0	0.0463816	0.287401	2.2601	1.00225	intronic	DSCAML1	chr11	117507001	117508000	chr11:117507001-117508000
chr11_gene_133510	0	0	3.23402	4.34648	0.167187	0	0.0463816	0.287401	2.2601	0.223035	intergenic	OPCML(dist=106598),LOC646522(dist=143566)	chr11	133509001	133510000	chr11:133509001-133510000
chr12_gene_60801	0	0	3.23402	4.34648	2.34061	0	0.0463816	0.287401	2.2601	1.74011	intergenic	SLC16A7(dist=616366),FAM19A2(dist=1301029)	chr12	60800001	60801000	chr12:60800001-60801000
chr12_gene_91485	0	0	3.23402	4.34648	1.50468	0	0.0463816	0.287401	2.2601	1.32463	intergenic	KERA(dist=31870),LUM(dist=12232)	chr12	91484001	91485000	chr12:91484001-91485000
chr13_gene_107852	0	0	3.23402	4.34648	1.33749	0	0.0463816	0.287401	2.2601	1.22496	intronic	FAM155A	chr13	107851001	107852000	chr13:107851001-107852000
chr15_gene_54488	0	0	3.23402	4.34648	2.00624	0	0.0463816	0.287401	2.2601	1.58796	intronic	UNC13C	chr15	54487001	54488000	chr15:54487001-54488000
chr16_gene_18165	0	0	3.23402	4.34648	0.668747	0	0.0463816	0.287401	2.2601	0.738765	intergenic	XYLT1(dist=599263),NPIPA7(dist=246776)	chr16	18164001	18165000	chr16:18164001-18165000
chr16_gene_21086	0	0	3.23402	4.34648	2.5078	0	0.0463816	0.287401	2.2601	1.81057	intronic	DNAH3	chr16	21085001	21086000	chr16:21085001-21086000
chr17_gene_69928	0	0	3.23402	4.34648	1.50468	0	0.0463816	0.287401	2.2601	1.32463	intergenic	CASC17(dist=728681),LOC102723505(dist=89992)	chr17	69927001	69928000	chr17:69927001-69928000
chr20_gene_58285	0	0	3.23402	4.34648	1.50468	0	0.0463816	0.287401	2.2601	1.32463	intronic	PHACTR3	chr20	58284001	58285000	chr20:58284001-58285000
chr20_gene_62007	0	0	3.23402	4.34648	0.835934	0	0.0463816	0.287401	2.2601	0.876514	downstream	LOC100130587	chr20	62006001	62007000	chr20:62006001-62007000
chr21_gene_16425	0	0	3.23402	4.34648	1.33749	0	0.0463816	0.287401	2.2601	1.22496	intronic	NRIP1	chr21	16424001	16425000	chr21:16424001-16425000
chr22_gene_36133	0	0	3.23402	4.34648	1.17031	0	0.0463816	0.287401	2.2601	1.1179	downstream	APOL5,RBFOX2	chr22	36132001	36133000	chr22:36132001-36133000
chr2_gene_17726	0	0	3.88083	3.67779	1.33749	0	0.00854829	0.287401	2.2568	1.22496	intronic	VSNL1	chr2	17725001	17726000	chr2:17725001-17726000
chr2_gene_48704	0	0	3.88083	3.67779	1.00312	0	0.00854829	0.287401	2.2568	1.00225	intronic	PPP1R21	chr2	48703001	48704000	chr2:48703001-48704000
chr2_gene_241675	0	0	3.88083	3.67779	0.167187	0	0.00854829	0.287401	2.2568	0.223035	intronic	KIF1A	chr2	241674001	241675000	chr2:241674001-241675000
[truncated: 1,954 more rows]

## Sheet: p8 DNA targets
RegionID	antisense_p7d.bam	antisense_p8d.bam	p7_1d.bam	p7_2d.bam	p8.bam	NoProbeD.bam	p7.pvalue	adj.p7.pvalue	p7.logFC	p8.logFC	Gene_region	Human_gene	Chr	Start	End	IGV_coordiant
[truncated: 24 more rows]

[truncated: 1 more sheets: viral DNA targets]
